# Supplementary material for: A Mendelian randomization study on causal effects of 25(OH) vitamin D levels on diabetic nephropathy
Source: BMC Nephrol. 2023 Jun 27;24:192. doi: 10.1186/s12882-023-03186-2 (PMC10303333; doi:10.1186/s12882-023-03186-2)
Supplement: Supplementary file 1 — Additional file 1. [file 12882_2023_3186_MOESM1_ESM.xlsx]

## Sheet: ST-1
		SNP	Gene	EA	NEA	MAF	Beta	p.value	SE
		rs10741657	CYP2R1	A	G	0.4	0.031	2.05e-46	0.0022
		rs10745742	AMDHD1	T	C	0.4	0.017	1.88e-14	0.0022
		rs12785878	NADSYN1-DHCR7	T	G	0.75	0.036	3.8e-62	0.0022
		ST-1: the IVs of 25(OH)D. EA, effect allele. NEA, non-effect allele. MAF, minor allele frequency.

## Sheet: ST-2
	snp	Diseases and traits	p
	rs10741657	25 hydroxy vitamin D concentrations	3.27e-20
	rs10741657	25 hydroxy vitamin D concentrations 75 nmolL	9.4e-11
	rs10741657	Vitamin D insufficiency	3e-20
	rs10741657	Height	2.296e-08
	rs10741657	Hip circumference	3.221e-06
	rs10741657	Leg fat-free mass right	5.844e-06
	rs10741657	Leg predicted mass left	9.084e-06
	rs10741657	Leg predicted mass right	7.571e-06
	rs10741657	Vitamin D	3e-20
	rs12785878	25 hydroxy vitamin D concentrations	2.12e-27
	rs12785878	Vitamin D insufficiency	2e-27
	rs12785878	Vitamin D	2e-27
	rs17216707	log eGFR creatinine in non diabetics	1.3e-12
	rs17216707	log eGFR creatinine	6e-13
	rs17216707	Serum creatinine	8.9e-06
	rs17216707	Glomerular filtration rate	6e-07
	rs17216707	Glomerular filtration rate creatinine	9e-15
	rs17216707	Calculus of kidney and ureter	4.551e-06
	rs17216707	Self-reported kidney stone or ureter stone/bladder stone	8e-06
	ST-2: the significantly association betweeen IVs of 25(OH)D with phenotype by Phenoscanner. The significantly association is defined by p<1E-5, r2>0.8.

## Sheet: ST-3
		SNP	Gene	EA	NEA	MAF	Beta	p.value	SE
		rs1558902	FTO	A	T	0.42	0.39	5e-120	0.0167419
		rs2867125	TMEM18	C	T	0.83	0.31	3e-49	0.0210145
		rs571312	MC4R	A	C	0.24	0.23	6e-42	0.0169487
		rs10938397	GNPDA2	G	A	0.43	0.18	4e-31	0.0155138
		rs10767664	BDNF	A	T	0.78	0.19	5e-26	0.0180069
		rs543874	SEC16B	G	A	0.19	0.22	4e-23	0.0222133
		rs2815752	NEGR1	A	G	0.61	0.13	2e-22	0.0133446
		rs713586	RBJ	C	T	0.47	0.14	6e-22	0.0145386
		rs12444979	GPRC5B	C	T	0.87	0.17	3e-21	0.0179652
		rs7359397	SH2B1	T	C	0.4	0.15	2e-20	0.0161946
		ST-3: the IVs of BMI. EA, effect allele. NEA, non-effect allele. MAF, minor allele frequency.

## Sheet: ST-4
snp	Diseases and traits	p
rs1558902	Body mass index females	2.165e-33
rs1558902	Body mass index males	3.546e-41
rs1558902	Body mass index	4.981e-72
rs1558902	Type II diabetes	1.9e-24
rs1558902	Type II diabetes	1.7e-10
rs1558902	Type II diabetes	4.7e-25
rs1558902	Type II diabetes	1.4e-15
rs1558902	Childhood BMI	3.882e-14
rs1558902	Childhood obesity	1.315e-12
rs1558902	Body mass index in physically active females	0
rs1558902	Body mass index in physically active males	1.41e-35
rs1558902	Body mass index in physically active indivdiuals	0
rs1558902	Body mass index in physically active indivdiuals	0
rs1558902	Body mass index in females greater than 50 years of age	6.7e-59
rs1558902	Body mass index in females less than or equal to 50 years of age	1.9e-47
rs1558902	Body mass index in females	8.86e-34
rs1558902	Body mass index in females	4.032e-84
rs1558902	Body mass index in physically inactive females	5.43e-21
rs1558902	Body mass index in physically inactive males	2.27e-15
rs1558902	Body mass index in physically inactive indivdiuals	7.28e-32
rs1558902	Body mass index in physically inactive indivdiuals	3.24e-32
rs1558902	Body mass index in males greater than 50 years of age	9.5e-49
rs1558902	Body mass index in males less than or equal to 50 years of age	1.6e-52
rs1558902	Body mass index in males	2.31e-40
rs1558902	Body mass index in males	1.04e-93
rs1558902	Body mass index in female non-smokers	3.835e-44
rs1558902	Body mass index in male non-smokers	2.771e-45
rs1558902	Body mass index in non-smokers	3.532e-78
rs1558902	Body mass index in non-smokers	1.422e-79
rs1558902	Body mass index in female smokers	3.685e-22
rs1558902	Body mass index in male smokers	8.744e-21
rs1558902	Body mass index in smokers	6.858e-39
rs1558902	Body mass index in smokers	7.82e-39
rs1558902	Body mass index tails	1.8e-32
rs1558902	Body mass index ajusted for physical activity in females	0
rs1558902	Body mass index adjsuted for physical activity in males	0
rs1558902	Body mass index adjusted for physical activity	0
rs1558902	Body mass index adjusted for physical activity	0
rs1558902	Body mass index adjusted for smoking in females	5.101e-59
rs1558902	Body mass index adjusted for smoking in males	6.753e-65
rs1558902	Body mass index adjusted for smoking	1.06e-109
rs1558902	Body mass index adjusted for smoking	3.04e-110
rs1558902	Body mass index	1.7e-06
rs1558902	Body mass index	2.4e-08
rs1558902	Body mass index	2.05e-62
rs1558902	Body mass index	1.996e-71
rs1558902	Body mass index	7.51e-153
rs1558902	Body mass index	1.8e-213
rs1558902	Body mass index	1.13e-156
rs1558902	Body mass index	2.8e-237
rs1558902	Body mass index	5.9e-13
rs1558902	Hip circumference in females	1e-50
rs1558902	Hip circumference in males	4.1e-43
rs1558902	Hip circumference	3.5e-85
rs1558902	Hip circumference	1.5e-82
rs1558902	Obesity class 1	1.5e-65
rs1558902	Obesity class 2	9.2e-50
rs1558902	Obesity class 3	5.7e-26
rs1558902	Overweight	1.5e-49
rs1558902	Waist circumference in females	3.75e-22
rs1558902	Waist circumference in females	2e-59
rs1558902	Waist circumference in males	6.23e-26
rs1558902	Waist circumference in males	4.1e-56
rs1558902	Waist circumference	2.275e-46
rs1558902	Waist circumference	3.7e-101
rs1558902	Waist circumference	9.7e-102
rs1558902	Waist hip ratio in females	1.48e-07
rs1558902	Waist hip ratio in females	2.9e-18
rs1558902	Waist hip ratio in males	4.38e-14
rs1558902	Waist hip ratio in males	3.3e-23
rs1558902	Waist hip ratio	3.246e-19
rs1558902	Waist hip ratio	9.4e-38
rs1558902	Waist hip ratio	9.6e-38
rs1558902	Weight in females	9.05e-28
rs1558902	Weight in males	2.72e-29
rs1558902	Weight	2.044e-55
rs1558902	High density lipoprotein	2.73e-07
rs1558902	High density lipoprotein	4.619e-06
rs1558902	Triglycerides	2.319e-06
rs1558902	Adult obesity body mass index	2.13e-13
rs1558902	BMI in adolescenceyoung adulthood	1.69e-22
rs1558902	BMI tails upper and lower 5th percentiles	1.95e-51
rs1558902	Body mass index	3.7e-24
rs1558902	Body mass index	4.75e-120
rs1558902	Body mass index	1.44e-07
rs1558902	Body mass index	3.9e-15
rs1558902	Body mass index	4.8e-120
rs1558902	Body mass index	2.69e-07
rs1558902	Body mass index 25 kgm2	1.84e-81
rs1558902	Body mass index 30 kgm2	1.85e-114
rs1558902	Body mass index 35 kgm2	3.99e-83
rs1558902	Body mass index 40 kgm2	5.86e-39
rs1558902	Body mass index adults	9.99e-16
rs1558902	C reactive protein	2.2e-06
rs1558902	Extreme obesity body mass index	8.42e-15
rs1558902	Extreme obesity with early age of onset	4.8e-120
rs1558902	HDL cholesterol	4.619e-06
rs1558902	Nonsyndromic striae distensae stretch marks	8.9e-06
rs1558902	Obesity body mass index	4.86e-14
rs1558902	Obesity body mass index 30 kgm2	4.71e-38
rs1558902	Obesity in children and adolescents with early age of onset	5.01e-19
rs1558902	Obesity with early age of onset age 2	1.315e-12
rs1558902	Overweight body mass index 25 kgm2	3.43e-31
rs1558902	Percent body fat	8.79e-11
rs1558902	Subcutaneous adipose tissue	6.24e-07
rs1558902	Type 2 diabetes	6.11e-08
rs1558902	Waist circumference	4.6e-19
rs1558902	Weight	2.06e-41
rs1558902	log Leptin	1.83e-07
rs1558902	Body fat percentage	3.794e-27
rs1558902	HbA1c	3.272e-08
rs1558902	BMI adjusted for smoking behaviour	5e-59
rs1558902	BMI adjusted for smoking behaviour	3e-110
rs1558902	BMI adjusted for smoking behaviour	7e-65
rs1558902	BMI in non smokers	1e-79
rs1558902	BMI in non smokers	4e-44
rs1558902	BMI in non smokers	3e-45
rs1558902	BMI in smokers	8e-39
rs1558902	BMI in smokers	4e-22
rs1558902	BMI in smokers	9e-21
rs1558902	Body fat percentage	7e-14
rs1558902	Body fat percentage	1e-13
rs1558902	Body fat percentage	1e-25
rs1558902	Body fat percentage	4e-15
rs1558902	Body fat percentage	2e-13
rs1558902	Body fat percentage	4e-27
rs1558902	Body mass index	5e-120
rs1558902	Body mass index	7e-27
rs1558902	Body mass index	8e-153
rs1558902	Body mass index	1e-156
rs1558902	Body mass index	4e-84
rs1558902	Body mass index	1e-93
rs1558902	Body mass index	1e-26
rs1558902	Body mass index	2e-16
rs1558902	Body mass index	2e-223
rs1558902	Body mass index age interaction	1e-26
rs1558902	Body mass index joint analysis main effects and smoking interaction	2e-115
rs1558902	Body mass index joint analysis main effects and smoking interaction	2e-63
rs1558902	Body mass index joint analysis main effects and smoking interaction	2e-62
rs1558902	C reactive protein levels or HDL cholesterol levels pleiotropy	5e-09
rs1558902	Childhood body mass index	4e-14
rs1558902	Glycated hemoglobin levels	3e-08
rs1558902	Height adjusted BMI	9e-10
rs1558902	Menarche age at onset	1e-12
rs1558902	Obesity	1e-07
rs1558902	Obesity	2e-81
rs1558902	Obesity early onset extreme	5e-19
rs1558902	Waist circumference	5e-19
rs1558902	Age at menarche	2.646e-38
rs1558902	Alcohol intake frequency	1.431e-09
rs1558902	Arm fat mass left	3.663e-157
rs1558902	Arm fat mass right	4.479e-155
rs1558902	Arm fat percentage left	9.244e-125
rs1558902	Arm fat percentage right	1.27e-120
rs1558902	Arm fat-free mass left	1.536e-118
rs1558902	Arm fat-free mass right	1.322e-111
rs1558902	Arm predicted mass left	3.464e-116
rs1558902	Arm predicted mass right	2.676e-114
rs1558902	Average weekly beer plus cider intake	2.454e-10
rs1558902	Average weekly red wine intake	1.795e-07
rs1558902	Average weekly spirits intake	2.248e-07
rs1558902	Basal metabolic rate	8.364e-138
rs1558902	Body fat percentage	4.131e-96
rs1558902	Body mass index	7.692e-192
rs1558902	Comparative body size at age 10	5.328e-182
rs1558902	Comparative height size at age 10	2.866e-08
rs1558902	Creatinine in urine	3.864e-06
rs1558902	Diabetes diagnosed by doctor	1.666e-22
rs1558902	Getting up in morning	3.259e-08
rs1558902	Heel bone mineral density	3.937e-09
rs1558902	Heel bone mineral density left	1.608e-06
rs1558902	Heel bone mineral density right	8.35e-07
rs1558902	Hip circumference	6.563e-137
rs1558902	Illnesses of father: diabetes	2.84e-10
rs1558902	Illnesses of mother: diabetes	8.352e-08
rs1558902	Illnesses of siblings: diabetes	6.197e-07
rs1558902	Illnesses of siblings: high blood pressure	2.437e-07
rs1558902	Illnesses of siblings: none of the above, group 1	2.691e-06
rs1558902	Impedance of arm left	9.273e-100
rs1558902	Impedance of arm right	2.927e-99
rs1558902	Impedance of leg left	2.426e-154
rs1558902	Impedance of leg right	1.347e-144
rs1558902	Impedance of whole body	1.312e-154
rs1558902	Leg fat mass left	3.764e-151
rs1558902	Leg fat mass right	1.031e-151
rs1558902	Leg fat percentage left	1.961e-94
rs1558902	Leg fat percentage right	2.89e-94
rs1558902	Leg fat-free mass left	3.503e-148
rs1558902	Leg fat-free mass right	5.786e-137
rs1558902	Leg predicted mass left	1.142e-147
rs1558902	Leg predicted mass right	7.078e-137
rs1558902	Medication for cholesterol, blood pressure or diabetes: blood pressure medication	1.011e-07
rs1558902	Medication for cholesterol, blood pressure or diabetes: cholesterol lowering medication	6.61e-07
rs1558902	Medication for cholesterol, blood pressure or diabetes: none of the above	3.314e-10
rs1558902	Mononeuropathies of upper limb	9.326e-06
rs1558902	Morning or evening person	9.695e-20
rs1558902	Number of self-reported non-cancer illnesses	5.862e-06
rs1558902	Number of treatments or medications taken	1.764e-07
rs1558902	Overall health rating	2.747e-07
rs1558902	Relative age of first facial hair	4.818e-08
rs1558902	Relative age voice broke	1.765e-06
rs1558902	Self-reported breast cancer	5.495e-09
rs1558902	Self-reported diabetes	1.33e-17
rs1558902	Self-reported hypertension	9.122e-16
rs1558902	Self-reported type 2 diabetes	9.557e-06
rs1558902	Sleep duration	9.354e-09
rs1558902	Snoring	1.348e-09
rs1558902	Sodium in urine	1.47e-13
rs1558902	Treatment with bendroflumethiazide	1.728e-07
rs1558902	Treatment with blood pressure medication	9.575e-09
rs1558902	Treatment with gliclazide	4.748e-07
rs1558902	Treatment with metformin	5.364e-18
rs1558902	Treatment with simvastatin	3.108e-07
rs1558902	Trunk fat mass	1.302e-120
rs1558902	Trunk fat percentage	6.329e-79
rs1558902	Trunk fat-free mass	3.46e-89
rs1558902	Trunk predicted mass	3.379e-89
rs1558902	Usual walking pace	2.294e-11
rs1558902	Vascular or heart problems diagnosed by doctor: high blood pressure	1.561e-15
rs1558902	Vascular or heart problems diagnosed by doctor: none of the above	1.819e-14
rs1558902	Waist circumference	1.647e-145
rs1558902	Weight	9.945e-170
rs1558902	Whole body fat mass	4.015e-140
rs1558902	Whole body fat-free mass	8.835e-121
rs1558902	Whole body water mass	4.824e-123
rs1558902	Age at menarche	2.1e-17
rs1558902	Body mass index	5e-120
rs1558902	Obesity	7e-13
rs1558902	Obesity	1e-07
rs1558902	Waist circumference	5e-19
rs2867125	Body mass index females	1.948e-08
rs2867125	Body mass index males	5.628e-10
rs2867125	Body mass index	1.559e-16
rs2867125	Childhood BMI	2.848e-20
rs2867125	Childhood obesity	7.953e-12
rs2867125	Body mass index in physically active females	1.39e-26
rs2867125	Body mass index in physically active males	1.51e-14
rs2867125	Body mass index in physically active indivdiuals	1.25e-33
rs2867125	Body mass index in physically active indivdiuals	7.11e-36
rs2867125	Body mass index in females greater than 50 years of age	3.8e-19
rs2867125	Body mass index in females less than or equal to 50 years of age	1.5e-35
rs2867125	Body mass index in females	1.71e-17
rs2867125	Body mass index in females	4.8e-39
rs2867125	Body mass index in physically inactive females	7.01e-11
rs2867125	Body mass index in physically inactive males	2.24e-10
rs2867125	Body mass index in physically inactive indivdiuals	6.6e-17
rs2867125	Body mass index in physically inactive indivdiuals	7.76e-19
rs2867125	Body mass index in males greater than 50 years of age	5.7e-13
rs2867125	Body mass index in males less than or equal to 50 years of age	4.9e-16
rs2867125	Body mass index in males	1.36e-10
rs2867125	Body mass index in males	1.489e-21
rs2867125	Body mass index in female non-smokers	2.597e-20
rs2867125	Body mass index in male non-smokers	4.885e-14
rs2867125	Body mass index in non-smokers	6.76e-24
rs2867125	Body mass index in non-smokers	5.632e-30
rs2867125	Body mass index in female smokers	6.017e-06
rs2867125	Body mass index in male smokers	3.085e-08
rs2867125	Body mass index in smokers	4.986e-10
rs2867125	Body mass index in smokers	2.182e-12
rs2867125	Body mass index tails	4.5e-11
rs2867125	Body mass index ajusted for physical activity in females	4.24e-33
rs2867125	Body mass index adjsuted for physical activity in males	2.58e-22
rs2867125	Body mass index adjusted for physical activity	0
rs2867125	Body mass index adjusted for physical activity	0
rs2867125	Body mass index adjusted for smoking in females	1.493e-23
rs2867125	Body mass index adjusted for smoking in males	2.456e-21
rs2867125	Body mass index adjusted for smoking	2.909e-32
rs2867125	Body mass index adjusted for smoking	1.186e-39
rs2867125	Body mass index	2.9e-08
rs2867125	Body mass index	4.93e-22
rs2867125	Body mass index	5.005e-26
rs2867125	Body mass index	2.813e-49
rs2867125	Body mass index	2e-78
rs2867125	Body mass index	4.392e-52
rs2867125	Body mass index	1.7e-94
rs2867125	Body mass index	1.3e-07
rs2867125	Hip circumference in females	3.9e-23
rs2867125	Hip circumference in males	1.7e-13
rs2867125	Hip circumference	9.1e-30
rs2867125	Hip circumference	2.1e-30
rs2867125	Obesity class 1	2.5e-25
rs2867125	Obesity class 2	2e-18
rs2867125	Obesity class 3	8.7e-06
rs2867125	Overweight	2.4e-21
rs2867125	Waist circumference in females	1.4e-07
rs2867125	Waist circumference in females	3.8e-22
rs2867125	Waist circumference in males	5.84e-06
rs2867125	Waist circumference in males	9.6e-14
rs2867125	Waist circumference	4.505e-12
rs2867125	Waist circumference	1.7e-29
rs2867125	Waist circumference	2.6e-31
rs2867125	Waist hip ratio	3e-07
rs2867125	Waist hip ratio	9.5e-08
rs2867125	Weight in females	9.78e-19
rs2867125	Weight in males	9.13e-09
rs2867125	Weight	5.576e-25
rs2867125	BMI in adolescenceyoung adulthood	2.74e-16
rs2867125	BMI tails upper and lower 5th percentiles	1.34e-14
rs2867125	Body mass index	1.7e-16
rs2867125	Body mass index	1.2e-06
rs2867125	Body mass index	2.77e-49
rs2867125	Body mass index	2.77e-49
rs2867125	Body mass index 25 kgm2	1.06e-31
rs2867125	Body mass index 30 kgm2	8.85e-38
rs2867125	Body mass index 35 kgm2	5.01e-24
rs2867125	Body mass index 40 kgm2	1.46e-06
rs2867125	Extreme obesity body mass index	3.58e-14
rs2867125	Extreme obesity with early age of onset	2.77e-249
rs2867125	Nonsyndromic striae distensae stretch marks	1.5e-07
rs2867125	Obesity body mass index 30 kgm2	2.53e-12
rs2867125	Obesity with early age of onset age 2	7.953e-12
rs2867125	Overweight body mass index 25 kgm2	3.03e-16
rs2867125	Weight	3.1e-17
rs2867125	Weight	2.16e-22
rs2867125	Body fat percentage	4.248e-09
rs2867125	Body mass index	3e-49
rs2867125	Body mass index	4e-33
rs2867125	Body mass index	5e-19
rs2867125	Body mass index	1e-31
rs2867125	Body mass index	5e-45
rs2867125	Body mass index	1e-49
rs2867125	Body mass index in physically active individuals	2e-14
rs2867125	Body mass index in physically active individuals	2e-24
rs2867125	Body mass index in physically active individuals	1e-33
rs2867125	Body mass index in physically active individuals	7e-36
rs2867125	Body mass index in physically active individuals	2e-08
rs2867125	Body mass index in physically active individuals	1e-26
rs2867125	Body mass index in physically inactive individuals	7e-11
rs2867125	Body mass index in physically inactive individuals	3e-10
rs2867125	Body mass index in physically inactive individuals	7e-17
rs2867125	Body mass index in physically inactive individuals	2e-08
rs2867125	Body mass index joint analysis main effects and physical activity interaction	7e-35
rs2867125	Body mass index joint analysis main effects and physical activity interaction	5e-52
rs2867125	Body mass index joint analysis main effects and physical activity interaction	9e-48
rs2867125	Body mass index joint analysis main effects and physical activity interaction	2e-14
rs2867125	Body mass index joint analysis main effects and physical activity interaction	5e-32
rs2867125	Type 2 diabetes	2e-09
rs2867125	Age at menarche	1.68e-19
rs2867125	Arm fat mass left	4.45e-48
rs2867125	Arm fat mass right	1.388e-51
rs2867125	Arm fat percentage left	1.503e-31
rs2867125	Arm fat percentage right	5.783e-33
rs2867125	Arm fat-free mass left	2.28e-50
rs2867125	Arm fat-free mass right	3.365e-51
rs2867125	Arm predicted mass left	3.217e-52
rs2867125	Arm predicted mass right	3.819e-48
rs2867125	Basal metabolic rate	3.924e-60
rs2867125	Body fat percentage	1.422e-24
rs2867125	Body mass index	2.737e-57
rs2867125	Comparative body size at age 10	4.927e-82
rs2867125	Comparative height size at age 10	1.67e-32
rs2867125	Diastolic blood pressure	6.735e-07
rs2867125	Heel bone mineral density	1.846e-06
rs2867125	Hip circumference	5.97e-49
rs2867125	Impedance of arm left	1.876e-35
rs2867125	Impedance of arm right	1.55e-31
rs2867125	Impedance of leg left	4.782e-53
rs2867125	Impedance of leg right	1.557e-51
rs2867125	Impedance of whole body	6.43e-53
rs2867125	Leg fat mass left	1.909e-46
rs2867125	Leg fat mass right	4.401e-45
rs2867125	Leg fat percentage left	5.918e-25
rs2867125	Leg fat percentage right	9.676e-24
rs2867125	Leg fat-free mass left	6.474e-63
rs2867125	Leg fat-free mass right	8.772e-61
rs2867125	Leg predicted mass left	2.283e-63
rs2867125	Leg predicted mass right	2.842e-60
rs2867125	Past tobacco smoking	1.604e-06
rs2867125	Relative age of first facial hair	1.53e-06
rs2867125	Systolic blood pressure	1.002e-06
rs2867125	Trunk fat mass	2.134e-37
rs2867125	Trunk fat percentage	4.025e-21
rs2867125	Trunk fat-free mass	2.497e-46
rs2867125	Trunk predicted mass	3.422e-45
rs2867125	Waist circumference	1.152e-40
rs2867125	Weight	5.716e-62
rs2867125	Whole body fat mass	4.437e-43
rs2867125	Whole body fat-free mass	4.583e-56
rs2867125	Whole body water mass	2.591e-55
rs2867125	Age at menarche	1.2e-18
rs2867125	Body mass index	3e-49
rs571312	Body mass index females	2.493e-17
rs571312	Body mass index males	8.377e-18
rs571312	Body mass index	3.977e-32
rs571312	Coronary artery disease	3.88e-08
rs571312	Myocardial infarction	2.124e-06
rs571312	Type II diabetes	2.5e-06
rs571312	Type II diabetes	2.1e-08
rs571312	Childhood BMI	7.176e-12
rs571312	Childhood obesity	1.25e-10
rs571312	Body mass index in physically active females	2.07e-16
rs571312	Body mass index in physically active males	9.85e-19
rs571312	Body mass index in physically active indivdiuals	1.08e-30
rs571312	Body mass index in physically active indivdiuals	9.09e-30
rs571312	Body mass index in females greater than 50 years of age	1.7e-15
rs571312	Body mass index in females less than or equal to 50 years of age	3.6e-22
rs571312	Body mass index in females	5.8e-14
rs571312	Body mass index in females	1.942e-33
rs571312	Body mass index in physically inactive females	1.95e-08
rs571312	Body mass index in physically inactive males	5.85e-08
rs571312	Body mass index in physically inactive indivdiuals	2.99e-11
rs571312	Body mass index in physically inactive indivdiuals	4.19e-12
rs571312	Body mass index in males greater than 50 years of age	1.1e-14
rs571312	Body mass index in males less than or equal to 50 years of age	2.8e-19
rs571312	Body mass index in males	3.49e-13
rs571312	Body mass index in males	5.752e-30
rs571312	Body mass index in female non-smokers	5.15e-19
rs571312	Body mass index in male non-smokers	1.605e-23
rs571312	Body mass index in non-smokers	3.958e-33
rs571312	Body mass index in non-smokers	9.591e-38
rs571312	Body mass index in female smokers	2.002e-06
rs571312	Body mass index in male smokers	1.407e-08
rs571312	Body mass index in smokers	2.424e-13
rs571312	Body mass index in smokers	3.084e-13
rs571312	Body mass index tails	8.4e-09
rs571312	Body mass index ajusted for physical activity in females	1.22e-21
rs571312	Body mass index adjsuted for physical activity in males	1.4e-25
rs571312	Body mass index adjusted for physical activity	1.56e-38
rs571312	Body mass index adjusted for physical activity	0
rs571312	Body mass index adjusted for smoking in females	1.493e-22
rs571312	Body mass index adjusted for smoking in males	1.124e-29
rs571312	Body mass index adjusted for smoking	8.624e-44
rs571312	Body mass index adjusted for smoking	7.368e-48
rs571312	Body mass index	2.14e-22
rs571312	Body mass index	4.271e-25
rs571312	Body mass index	1.446e-52
rs571312	Body mass index	1e-73
rs571312	Body mass index	1.095e-56
rs571312	Body mass index	1.2e-80
rs571312	Body mass index	2.3e-08
rs571312	Height	3.317e-06
rs571312	Height	1.508e-06
rs571312	Height	1.8e-12
rs571312	Height	2.8e-24
rs571312	Height	6e-24
rs571312	Hip circumference in females	6.9e-18
rs571312	Hip circumference in males	2.7e-20
rs571312	Hip circumference	3.2e-32
rs571312	Hip circumference	4.2e-32
rs571312	Obesity class 1	6.6e-18
rs571312	Obesity class 2	2.9e-13
rs571312	Overweight	2.4e-19
rs571312	Waist circumference in females	3.93e-10
rs571312	Waist circumference in females	4.4e-23
rs571312	Waist circumference in males	2.38e-09
rs571312	Waist circumference in males	2.4e-17
rs571312	Waist circumference	8.741e-18
rs571312	Waist circumference	4.1e-33
rs571312	Waist circumference	1.6e-34
rs571312	Waist hip ratio in females	6.2e-08
rs571312	Waist hip ratio	3.843e-07
rs571312	Waist hip ratio	6.8e-10
rs571312	Waist hip ratio	5.9e-10
rs571312	Weight in females	2.8e-15
rs571312	Weight in males	1.54e-16
rs571312	Weight	1.815e-30
rs571312	High density lipoprotein	2.593e-08
rs571312	High density lipoprotein	2.73e-08
rs571312	BMI in adolescenceyoung adulthood	8.69e-16
rs571312	BMI tails upper and lower 5th percentiles	1.62e-14
rs571312	Body mass index	7.1e-06
rs571312	Body mass index	6.43e-42
rs571312	Body mass index	4.88e-07
rs571312	Body mass index	6.43e-42
rs571312	Body mass index 25 kgm2	9.83e-32
rs571312	Body mass index 30 kgm2	1.21e-30
rs571312	Body mass index 35 kgm2	5.47e-20
rs571312	Body mass index 40 kgm2	4.72e-07
rs571312	Extreme obesity body mass index	2.28e-15
rs571312	Extreme obesity with early age of onset	6.43e-242
rs571312	HDL cholesterol	2.73e-08
rs571312	Height	3.317e-06
rs571312	Height	5.5e-09
rs571312	Obesity body mass index	4.6e-06
rs571312	Obesity body mass index 30 kgm2	1.44e-10
rs571312	Obesity with early age of onset age 2	1.25e-10
rs571312	Overweight body mass index 25 kgm2	4.24e-13
rs571312	Waist circumference	7.2e-06
rs571312	Weight	1.56e-28
rs571312	Body fat percentage	1.543e-09
rs571312	Body mass index	6e-42
rs571312	Body mass index	4e-09
rs571312	Body mass index	5e-07
rs571312	Body mass index	1e-25
rs571312	Body mass index	7e-22
rs571312	Body mass index age interaction	5e-09
rs571312	Body mass index in physically inactive individuals	4e-12
rs571312	Body mass index in physically inactive individuals	3e-07
rs571312	Body mass index in physically inactive individuals	6e-08
rs571312	Body mass index joint analysis main effects and physical activity interaction	5e-24
rs571312	C reactive protein levels or triglyceride levels pleiotropy	3e-08
rs571312	Alcohol intake frequency	1.784e-10
rs571312	Arm fat mass left	1.607e-71
rs571312	Arm fat mass right	2.276e-71
rs571312	Arm fat percentage left	6.269e-36
rs571312	Arm fat percentage right	7e-38
rs571312	Arm fat-free mass left	1.786e-117
rs571312	Arm fat-free mass right	1.141e-109
rs571312	Arm predicted mass left	6.647e-115
rs571312	Arm predicted mass right	8.095e-107
rs571312	Basal metabolic rate	5.66e-129
rs571312	Body fat percentage	2.804e-25
rs571312	Body mass index	8.812e-75
rs571312	Comparative body size at age 10	2.066e-69
rs571312	Comparative height size at age 10	3.049e-11
rs571312	Diabetes diagnosed by doctor	5.255e-07
rs571312	Forced expiratory volume in 1-second, predicted	8.704e-08
rs571312	Forced expiratory volume in 1-second, predicted percentage	2.595e-07
rs571312	Hand grip strength left	6.061e-06
rs571312	Height	3.264e-29
rs571312	Hip circumference	1.725e-67
rs571312	Impedance of arm left	1.57e-68
rs571312	Impedance of arm right	1.325e-64
rs571312	Impedance of leg left	2.63e-90
rs571312	Impedance of leg right	7.099e-84
rs571312	Impedance of whole body	4.316e-99
rs571312	Leg fat mass left	8.021e-62
rs571312	Leg fat mass right	3.533e-62
rs571312	Leg fat percentage left	9.844e-25
rs571312	Leg fat percentage right	2.734e-25
rs571312	Leg fat-free mass left	3.236e-121
rs571312	Leg fat-free mass right	1.402e-116
rs571312	Leg predicted mass left	2.469e-121
rs571312	Leg predicted mass right	7.815e-118
rs571312	Nervous feelings	1.118e-06
rs571312	Sitting height	6.212e-09
rs571312	Suffer from nerves	2.446e-09
rs571312	Treatment with levothyroxine sodium	5.751e-06
rs571312	Trunk fat mass	3.796e-53
rs571312	Trunk fat percentage	8.723e-22
rs571312	Trunk fat-free mass	3.176e-120
rs571312	Trunk predicted mass	3.149e-119
rs571312	Vascular or heart problems diagnosed by doctor: high blood pressure	4.102e-06
rs571312	Vascular or heart problems diagnosed by doctor: none of the above	8.571e-07
rs571312	Waist circumference	6.977e-65
rs571312	Weight	1.519e-112
rs571312	Whole body fat mass	5.694e-60
rs571312	Whole body fat-free mass	5.937e-128
rs571312	Whole body water mass	1.87e-128
rs571312	Worrier or anxious feelings	1.267e-10
rs571312	Body mass index	6e-42
rs10938397	Body mass index males	6.229e-08
rs10938397	Body mass index	7.978e-13
rs10938397	Childhood BMI	1.877e-09
rs10938397	Childhood obesity	1.944e-06
rs10938397	Body mass index in physically active females	1.57e-08
rs10938397	Body mass index in physically active males	2.76e-09
rs10938397	Body mass index in physically active indivdiuals	2.78e-14
rs10938397	Body mass index in physically active indivdiuals	1.18e-14
rs10938397	Body mass index in females greater than 50 years of age	9.8e-11
rs10938397	Body mass index in females less than or equal to 50 years of age	6.2e-19
rs10938397	Body mass index in females	1.05e-12
rs10938397	Body mass index in females	2.984e-23
rs10938397	Body mass index in physically inactive indivdiuals	1.31e-07
rs10938397	Body mass index in physically inactive indivdiuals	3.77e-08
rs10938397	Body mass index in males greater than 50 years of age	3e-15
rs10938397	Body mass index in males less than or equal to 50 years of age	2.6e-10
rs10938397	Body mass index in males	1.66e-08
rs10938397	Body mass index in males	2.082e-22
rs10938397	Body mass index in female non-smokers	1.55e-12
rs10938397	Body mass index in male non-smokers	4.663e-08
rs10938397	Body mass index in non-smokers	1.06e-16
rs10938397	Body mass index in non-smokers	4.469e-18
rs10938397	Body mass index in smokers	2.452e-06
rs10938397	Body mass index in smokers	3.423e-07
rs10938397	Body mass index tails	1.5e-07
rs10938397	Body mass index ajusted for physical activity in females	9.48e-12
rs10938397	Body mass index adjsuted for physical activity in males	4.87e-13
rs10938397	Body mass index adjusted for physical activity	2.61e-20
rs10938397	Body mass index adjusted for physical activity	1.61e-21
rs10938397	Body mass index adjusted for smoking in females	1.546e-13
rs10938397	Body mass index adjusted for smoking in males	3.66e-13
rs10938397	Body mass index adjusted for smoking	1.874e-21
rs10938397	Body mass index adjusted for smoking	1.947e-23
rs10938397	Body mass index	2.4e-06
rs10938397	Body mass index	4.35e-17
rs10938397	Body mass index	1.739e-19
rs10938397	Body mass index	3.205e-38
rs10938397	Body mass index	3.4e-43
rs10938397	Body mass index	1.417e-40
rs10938397	Body mass index	4e-48
rs10938397	Hip circumference in females	2.2e-09
rs10938397	Hip circumference in males	1.7e-11
rs10938397	Hip circumference	9.3e-17
rs10938397	Hip circumference	7.4e-17
rs10938397	Obesity class 1	5e-16
rs10938397	Obesity class 2	2e-09
rs10938397	Obesity class 3	1.8e-07
rs10938397	Overweight	5e-14
rs10938397	Waist circumference in females	8.6e-11
rs10938397	Waist circumference in males	3.4e-14
rs10938397	Waist circumference	1.927e-09
rs10938397	Waist circumference	6.1e-20
rs10938397	Waist circumference	5.6e-22
rs10938397	Waist hip ratio in males	6.3e-07
rs10938397	Waist hip ratio	2.4e-07
rs10938397	Waist hip ratio	1.8e-08
rs10938397	Weight in females	1.78e-11
rs10938397	Weight in males	7.56e-08
rs10938397	Weight	1.216e-17
rs10938397	Age at menarche	8.7e-08
rs10938397	BMI in adolescenceyoung adulthood	9.42e-08
rs10938397	BMI tails upper and lower 5th percentiles	1.76e-13
rs10938397	Body mass index	3.39e-16
rs10938397	Body mass index	3.78e-31
rs10938397	Body mass index	2e-06
rs10938397	Body mass index	9.69e-08
rs10938397	Body mass index	3.78e-31
rs10938397	Body mass index	1.81e-08
rs10938397	Body mass index 25 kgm2	3.19e-28
rs10938397	Body mass index 30 kgm2	2.85e-34
rs10938397	Body mass index 35 kgm2	3.64e-18
rs10938397	Body mass index 40 kgm2	5.97e-10
rs10938397	Extreme obesity with early age of onset	3.78e-231
rs10938397	Obesity body mass index	3.9e-06
rs10938397	Obesity body mass index 30 kgm2	1.48e-07
rs10938397	Obesity with early age of onset age 2	1.944e-06
rs10938397	Overweight body mass index	4.4e-06
rs10938397	Overweight body mass index 25 kgm2	4.57e-08
rs10938397	Weight	8.66e-08
rs10938397	Weight	4.04e-08
rs10938397	Body fat percentage	1.359e-07
rs10938397	log Fasting insulin	2.59e-07
rs10938397	BMI adjusted for smoking behaviour	2e-13
rs10938397	BMI adjusted for smoking behaviour	4e-13
rs10938397	BMI adjusted for smoking behaviour	2e-23
rs10938397	BMI in non smokers	2e-12
rs10938397	BMI in non smokers	5e-08
rs10938397	BMI in non smokers	4e-18
rs10938397	BMI in smokers	3e-07
rs10938397	Body mass index	3e-16
rs10938397	Body mass index	4e-31
rs10938397	Body mass index	2e-13
rs10938397	Body mass index	1e-40
rs10938397	Body mass index	3e-23
rs10938397	Body mass index	2e-22
rs10938397	Body mass index	3e-38
rs10938397	Body mass index	2e-11
rs10938397	Body mass index	9e-12
rs10938397	Body mass index	2e-21
rs10938397	Body mass index	3e-20
rs10938397	Body mass index	3e-48
rs10938397	Body mass index adult	4e-09
rs10938397	Body mass index adult	2e-06
rs10938397	Body mass index adult	6e-46
rs10938397	Body mass index in physically active individuals	3e-08
rs10938397	Body mass index in physically active individuals	3e-14
rs10938397	Body mass index in physically active individuals	2e-08
rs10938397	Body mass index in physically active individuals	1e-14
rs10938397	Body mass index in physically active individuals	3e-09
rs10938397	Body mass index in physically inactive individuals	1e-07
rs10938397	Body mass index in physically inactive individuals	4e-08
rs10938397	Body mass index joint analysis main effects and physical activity interaction	3e-11
rs10938397	Body mass index joint analysis main effects and physical activity interaction	1e-10
rs10938397	Body mass index joint analysis main effects and physical activity interaction	2e-19
rs10938397	Body mass index joint analysis main effects and physical activity interaction	2e-20
rs10938397	Body mass index joint analysis main effects and smoking interaction	3e-11
rs10938397	Body mass index joint analysis main effects and smoking interaction	7e-23
rs10938397	Body mass index joint analysis main effects and smoking interaction	2e-13
rs10938397	Childhood body mass index	2e-09
rs10938397	Menarche age at onset	4e-13
rs10938397	Obesity	3e-34
rs10938397	Age at menarche	1.718e-12
rs10938397	Arm fat mass left	3.486e-31
rs10938397	Arm fat mass right	6.539e-31
rs10938397	Arm fat percentage left	3.718e-28
rs10938397	Arm fat percentage right	1.019e-27
rs10938397	Arm fat-free mass left	1.499e-15
rs10938397	Arm fat-free mass right	2.335e-12
rs10938397	Arm predicted mass left	3.948e-14
rs10938397	Arm predicted mass right	3.792e-13
rs10938397	Basal metabolic rate	5.273e-17
rs10938397	Body fat percentage	5.586e-25
rs10938397	Body mass index	9.545e-33
rs10938397	Comparative body size at age 10	5.246e-39
rs10938397	Hip circumference	2.033e-21
rs10938397	Impedance of arm left	8.15e-09
rs10938397	Impedance of arm right	5.124e-09
rs10938397	Impedance of leg left	7.476e-14
rs10938397	Impedance of leg right	5.375e-14
rs10938397	Impedance of whole body	5.275e-13
rs10938397	Leg fat mass left	5.344e-30
rs10938397	Leg fat mass right	2.71e-29
rs10938397	Leg fat percentage left	4.291e-23
rs10938397	Leg fat percentage right	1.368e-22
rs10938397	Leg fat-free mass left	1.052e-17
rs10938397	Leg fat-free mass right	5.607e-16
rs10938397	Leg predicted mass left	1.894e-17
rs10938397	Leg predicted mass right	6.334e-16
rs10938397	Relative age voice broke	4.095e-06
rs10938397	Trunk fat mass	8.681e-26
rs10938397	Trunk fat percentage	5.047e-22
rs10938397	Trunk fat-free mass	6.994e-09
rs10938397	Trunk predicted mass	1.166e-08
rs10938397	Waist circumference	1.918e-21
rs10938397	Weight	1.324e-25
rs10938397	Whole body fat mass	9.203e-29
rs10938397	Whole body fat-free mass	6.327e-13
rs10938397	Whole body water mass	2.817e-13
rs10938397	Age at menarche	4e-13
rs10938397	Body mass index	3e-16
rs10938397	Body mass index	4e-31
rs10767664	Body mass index females	1.242e-14
rs10767664	Body mass index males	7.593e-12
rs10767664	Body mass index	4.809e-25
rs10767664	Childhood BMI	2.368e-07
rs10767664	Body mass index in physically active females	1.71e-10
rs10767664	Body mass index in physically active males	1.32e-06
rs10767664	Body mass index in physically active indivdiuals	3.57e-12
rs10767664	Body mass index in physically active indivdiuals	2.14e-14
rs10767664	Body mass index in females greater than 50 years of age	2.6e-12
rs10767664	Body mass index in females less than or equal to 50 years of age	4e-06
rs10767664	Body mass index in females	2.84e-09
rs10767664	Body mass index in females	1.877e-17
rs10767664	Body mass index in physically inactive indivdiuals	5.66e-08
rs10767664	Body mass index in physically inactive indivdiuals	2.2e-07
rs10767664	Body mass index in males greater than 50 years of age	1.1e-12
rs10767664	Body mass index in males less than or equal to 50 years of age	9.8e-07
rs10767664	Body mass index in males	3.55e-07
rs10767664	Body mass index in males	1.958e-13
rs10767664	Body mass index in female non-smokers	1.16e-10
rs10767664	Body mass index in male non-smokers	9.702e-07
rs10767664	Body mass index in non-smokers	3.181e-15
rs10767664	Body mass index in non-smokers	2.511e-15
rs10767664	Body mass index in smokers	3.202e-07
rs10767664	Body mass index in smokers	7.774e-08
rs10767664	Body mass index tails	5.4e-08
rs10767664	Body mass index ajusted for physical activity in females	2.33e-13
rs10767664	Body mass index adjsuted for physical activity in males	5.13e-10
rs10767664	Body mass index adjusted for physical activity	5.89e-18
rs10767664	Body mass index adjusted for physical activity	7.12e-21
rs10767664	Body mass index adjusted for smoking in females	4.754e-13
rs10767664	Body mass index adjusted for smoking in males	1.456e-09
rs10767664	Body mass index adjusted for smoking	1.356e-19
rs10767664	Body mass index adjusted for smoking	1.349e-20
rs10767664	Body mass index	7e-06
rs10767664	Body mass index	5.53e-13
rs10767664	Body mass index	7.066e-15
rs10767664	Body mass index	1.199e-24
rs10767664	Body mass index	1.5e-21
rs10767664	Body mass index	8.778e-25
rs10767664	Body mass index	4.7e-24
rs10767664	Hip circumference in females	5.7e-10
rs10767664	Hip circumference	4.5e-13
rs10767664	Hip circumference	1.5e-12
rs10767664	Obesity class 1	7.2e-12
rs10767664	Obesity class 2	1.5e-07
rs10767664	Overweight	4.2e-12
rs10767664	Waist circumference in females	4.7e-06
rs10767664	Waist circumference in females	6.9e-10
rs10767664	Waist circumference	2.383e-07
rs10767664	Waist circumference	4.7e-13
rs10767664	Waist circumference	4.3e-13
rs10767664	Waist hip ratio	8.8e-06
rs10767664	Weight in females	1.77e-07
rs10767664	Weight	4.344e-11
rs10767664	BMI tails upper and lower 5th percentiles	1.85e-09
rs10767664	Body mass index	4.69e-26
rs10767664	Body mass index	1.3e-09
rs10767664	Body mass index	4.69e-26
rs10767664	Body mass index 25 kgm2	4.69e-16
rs10767664	Body mass index 30 kgm2	2.89e-18
rs10767664	Body mass index 35 kgm2	4.08e-11
rs10767664	Extreme obesity with early age of onset	4.69e-226
rs10767664	Gene expression	4.5e-07
rs10767664	Obesity body mass index 30 kgm2	5.21e-06
rs10767664	Weight	3.74e-11
rs10767664	Body mass index	5e-26
rs10767664	Age at menarche	9.512e-10
rs10767664	Arm fat mass left	3.339e-27
rs10767664	Arm fat mass right	1.529e-27
rs10767664	Arm fat percentage left	1.399e-20
rs10767664	Arm fat percentage right	4.397e-21
rs10767664	Arm fat-free mass left	3.303e-23
rs10767664	Arm fat-free mass right	2.664e-21
rs10767664	Arm predicted mass left	3.36e-23
rs10767664	Arm predicted mass right	7.795e-21
rs10767664	Basal metabolic rate	7.734e-23
rs10767664	Body fat percentage	7.218e-17
rs10767664	Body mass index	1.122e-35
rs10767664	Comparative body size at age 10	1.301e-08
rs10767664	Ever smoked	4.612e-06
rs10767664	Falls in the last year	1.102e-06
rs10767664	Hip circumference	3.347e-25
rs10767664	Impedance of arm left	1.218e-27
rs10767664	Impedance of arm right	2.678e-25
rs10767664	Impedance of leg left	2.57e-25
rs10767664	Impedance of leg right	5.771e-23
rs10767664	Impedance of whole body	2.699e-31
rs10767664	Leg fat mass left	8.35e-26
rs10767664	Leg fat mass right	2.044e-26
rs10767664	Leg fat percentage left	8.981e-18
rs10767664	Leg fat percentage right	2.039e-18
rs10767664	Leg fat-free mass left	1.643e-22
rs10767664	Leg fat-free mass right	3.315e-20
rs10767664	Leg predicted mass left	3.446e-22
rs10767664	Leg predicted mass right	1.637e-20
rs10767664	Past tobacco smoking	4.436e-08
rs10767664	Relative age of first facial hair	3.159e-06
rs10767664	Relative age voice broke	9.046e-08
rs10767664	Snoring	3.625e-07
rs10767664	Trunk fat mass	3.125e-19
rs10767664	Trunk fat percentage	5.643e-13
rs10767664	Trunk fat-free mass	2.881e-15
rs10767664	Trunk predicted mass	2.885e-15
rs10767664	Waist circumference	2.014e-22
rs10767664	Weight	3.861e-27
rs10767664	Whole body fat mass	2.693e-24
rs10767664	Whole body fat-free mass	1.802e-19
rs10767664	Whole body water mass	5.724e-20
rs10767664	Age at menarche	4.7e-11
rs10767664	Body mass index	5e-26
rs543874	Body mass index females	3.605e-21
rs543874	Body mass index males	3.421e-09
rs543874	Body mass index	1.494e-28
rs543874	Childhood BMI	2.376e-17
rs543874	Childhood obesity	8.544e-08
rs543874	Body mass index in physically active females	2.21e-23
rs543874	Body mass index in physically active males	1.16e-06
rs543874	Body mass index in physically active indivdiuals	1.22e-20
rs543874	Body mass index in physically active indivdiuals	1.81e-24
rs543874	Body mass index in females greater than 50 years of age	2.1e-18
rs543874	Body mass index in females less than or equal to 50 years of age	1.1e-21
rs543874	Body mass index in females	7.11e-12
rs543874	Body mass index in females	9.613e-34
rs543874	Body mass index in physically inactive females	6.23e-08
rs543874	Body mass index in physically inactive indivdiuals	9.71e-10
rs543874	Body mass index in physically inactive indivdiuals	2.22e-12
rs543874	Body mass index in males greater than 50 years of age	4.4e-06
rs543874	Body mass index in males less than or equal to 50 years of age	3.7e-09
rs543874	Body mass index in males	2.729e-11
rs543874	Body mass index in female non-smokers	3.876e-25
rs543874	Body mass index in male non-smokers	2.218e-08
rs543874	Body mass index in non-smokers	5.936e-22
rs543874	Body mass index in non-smokers	6.272e-28
rs543874	Body mass index in female smokers	1.117e-08
rs543874	Body mass index in smokers	2.842e-09
rs543874	Body mass index in smokers	4.826e-10
rs543874	Body mass index tails	1.7e-09
rs543874	Body mass index ajusted for physical activity in females	8.41e-29
rs543874	Body mass index adjsuted for physical activity in males	1.48e-10
rs543874	Body mass index adjusted for physical activity	6.08e-28
rs543874	Body mass index adjusted for physical activity	2.06e-34
rs543874	Body mass index adjusted for smoking in females	2.663e-31
rs543874	Body mass index adjusted for smoking in males	1.713e-09
rs543874	Body mass index adjusted for smoking	7.391e-29
rs543874	Body mass index adjusted for smoking	1.379e-35
rs543874	Body mass index	7.8e-13
rs543874	Body mass index	1.66e-13
rs543874	Body mass index	5.594e-15
rs543874	Body mass index	2.618e-35
rs543874	Body mass index	1.7e-56
rs543874	Body mass index	2.287e-40
rs543874	Body mass index	3.9e-69
rs543874	Hip circumference in females	7.9e-23
rs543874	Hip circumference in males	9.8e-09
rs543874	Hip circumference	1.8e-23
rs543874	Hip circumference	1.2e-26
rs543874	Obesity class 1	1.3e-12
rs543874	Obesity class 2	8e-11
rs543874	Obesity class 3	2.6e-06
rs543874	Overweight	4.9e-12
rs543874	Waist circumference in females	5.89e-06
rs543874	Waist circumference in females	1.4e-21
rs543874	Waist circumference in males	6.3e-06
rs543874	Waist circumference in males	2.9e-09
rs543874	Waist circumference	1.692e-10
rs543874	Waist circumference	7.1e-23
rs543874	Waist circumference	2e-26
rs543874	Waist hip ratio	2e-06
rs543874	Waist hip ratio	5.1e-07
rs543874	Weight in females	5.78e-12
rs543874	Weight	3.171e-15
rs543874	BMI in adolescenceyoung adulthood	4.11e-11
rs543874	BMI tails upper and lower 5th percentiles	5.39e-12
rs543874	Body mass index	3.56e-23
rs543874	Body mass index	8.6e-07
rs543874	Body mass index	3.56e-23
rs543874	Body mass index	2e-13
rs543874	Body mass index 25 kgm2	8.4e-17
rs543874	Body mass index 30 kgm2	1.06e-20
rs543874	Body mass index 35 kgm2	1.41e-15
rs543874	Body mass index 40 kgm2	8.52e-07
rs543874	Extreme obesity body mass index	1.69e-08
rs543874	Extreme obesity with early age of onset	3.56e-223
rs543874	Obesity body mass index 30 kgm2	3.43e-07
rs543874	Obesity with early age of onset age 2	8.544e-08
rs543874	Overweight body mass index 25 kgm2	4.02e-06
rs543874	Weight	1.28e-11
rs543874	Body fat percentage	4.534e-08
rs543874	BMI adjusted for smoking behaviour	3e-31
rs543874	BMI adjusted for smoking behaviour	2e-09
rs543874	BMI adjusted for smoking behaviour	1e-35
rs543874	BMI in non smokers	2e-08
rs543874	BMI in non smokers	6e-28
rs543874	BMI in non smokers	4e-25
rs543874	BMI in smokers	1e-08
rs543874	BMI in smokers	5e-10
rs543874	Body fat percentage	6e-06
rs543874	Body fat percentage	5e-08
rs543874	Body fat percentage	5e-07
rs543874	Body mass index	4e-23
rs543874	Body mass index	2e-13
rs543874	Body mass index	4e-11
rs543874	Body mass index	3e-35
rs543874	Body mass index	3e-11
rs543874	Body mass index	2e-40
rs543874	Body mass index	1e-33
rs543874	Body mass index	6e-28
rs543874	Body mass index	2e-34
rs543874	Body mass index	8e-29
rs543874	Body mass index	1e-10
rs543874	Body mass index	1e-08
rs543874	Body mass index	7e-62
rs543874	Body mass index adult	6e-46
rs543874	Body mass index adult	4e-12
rs543874	Body mass index adult	2e-13
rs543874	Body mass index in physically active individuals	2e-19
rs543874	Body mass index in physically active individuals	2e-23
rs543874	Body mass index in physically active individuals	2e-24
rs543874	Body mass index in physically active individuals	1e-06
rs543874	Body mass index in physically inactive individuals	6e-08
rs543874	Body mass index in physically inactive individuals	2e-12
rs543874	Body mass index in physically inactive individuals	1e-09
rs543874	Body mass index joint analysis main effects and physical activity interaction	7e-23
rs543874	Body mass index joint analysis main effects and physical activity interaction	3e-34
rs543874	Body mass index joint analysis main effects and physical activity interaction	6e-29
rs543874	Body mass index joint analysis main effects and physical activity interaction	5e-10
rs543874	Body mass index joint analysis main effects and physical activity interaction	1e-06
rs543874	Body mass index joint analysis main effects and smoking interaction	2e-09
rs543874	Body mass index joint analysis main effects and smoking interaction	6e-35
rs543874	Body mass index joint analysis main effects and smoking interaction	9e-31
rs543874	Childhood body mass index	2e-19
rs543874	Childhood body mass index	2e-17
rs543874	Menarche age at onset	1e-15
rs543874	Age at menarche	3.718e-20
rs543874	Arm fat mass left	8.263e-54
rs543874	Arm fat mass right	7.808e-54
rs543874	Arm fat percentage left	4.695e-41
rs543874	Arm fat percentage right	1.625e-42
rs543874	Arm fat-free mass left	4.306e-42
rs543874	Arm fat-free mass right	5.245e-35
rs543874	Arm predicted mass left	7.089e-43
rs543874	Arm predicted mass right	9.943e-36
rs543874	Basal metabolic rate	3.662e-49
rs543874	Body fat percentage	7.633e-33
rs543874	Body mass index	9.147e-58
rs543874	Comparative body size at age 10	3.679e-116
rs543874	Comparative height size at age 10	9.77e-19
rs543874	Hip circumference	1.589e-50
rs543874	Impedance of arm left	1.638e-26
rs543874	Impedance of arm right	6.076e-22
rs543874	Impedance of leg left	7.752e-47
rs543874	Impedance of leg right	6.428e-49
rs543874	Impedance of whole body	1.826e-42
rs543874	Leg fat mass left	3.042e-44
rs543874	Leg fat mass right	2.102e-42
rs543874	Leg fat percentage left	1.283e-27
rs543874	Leg fat percentage right	6.437e-25
rs543874	Leg fat-free mass left	3.383e-52
rs543874	Leg fat-free mass right	4.33e-52
rs543874	Leg predicted mass left	4.057e-52
rs543874	Leg predicted mass right	3.18e-52
rs543874	Relative age of first facial hair	6.967e-07
rs543874	Trunk fat mass	5.465e-43
rs543874	Trunk fat percentage	1.174e-30
rs543874	Trunk fat-free mass	2.797e-33
rs543874	Trunk predicted mass	4.159e-33
rs543874	Waist circumference	1.593e-40
rs543874	Weight	9.698e-60
rs543874	Whole body fat mass	9.063e-48
rs543874	Whole body fat-free mass	8.709e-44
rs543874	Whole body water mass	5.297e-44
rs543874	Age at menarche	1.4e-15
rs543874	Body mass index	4e-23
rs2815752	Body mass index males	7.113e-06
rs2815752	Childhood BMI	4.105e-08
rs2815752	Body mass index in physically active females	5.5e-06
rs2815752	Body mass index in physically active males	2.48e-06
rs2815752	Body mass index in physically active indivdiuals	3.87e-10
rs2815752	Body mass index in physically active indivdiuals	4.49e-10
rs2815752	Body mass index in females greater than 50 years of age	2.5e-09
rs2815752	Body mass index in females less than or equal to 50 years of age	4.2e-11
rs2815752	Body mass index in females	1.46e-08
rs2815752	Body mass index in females	1.836e-16
rs2815752	Body mass index in physically inactive indivdiuals	4.56e-06
rs2815752	Body mass index in physically inactive indivdiuals	3.51e-06
rs2815752	Body mass index in males greater than 50 years of age	2e-09
rs2815752	Body mass index in males less than or equal to 50 years of age	3.4e-07
rs2815752	Body mass index in males	1.67e-10
rs2815752	Body mass index in males	1.622e-15
rs2815752	Body mass index in female non-smokers	9.654e-06
rs2815752	Body mass index in male non-smokers	1.739e-08
rs2815752	Body mass index in non-smokers	6.121e-11
rs2815752	Body mass index in non-smokers	2.188e-11
rs2815752	Body mass index in female smokers	9.015e-06
rs2815752	Body mass index in smokers	6.064e-10
rs2815752	Body mass index in smokers	7.02e-09
rs2815752	Body mass index tails	5.3e-10
rs2815752	Body mass index ajusted for physical activity in females	1.28e-08
rs2815752	Body mass index adjsuted for physical activity in males	9.68e-09
rs2815752	Body mass index adjusted for physical activity	1.42e-14
rs2815752	Body mass index adjusted for physical activity	5.96e-15
rs2815752	Body mass index adjusted for smoking in females	1.453e-08
rs2815752	Body mass index adjusted for smoking in males	1.019e-11
rs2815752	Body mass index adjusted for smoking	1.391e-16
rs2815752	Body mass index adjusted for smoking	4.688e-17
rs2815752	Body mass index	1.17e-14
rs2815752	Body mass index	1.497e-17
rs2815752	Body mass index	2.969e-25
rs2815752	Body mass index	8.2e-37
rs2815752	Body mass index	9.324e-25
rs2815752	Body mass index	3e-35
rs2815752	Hip circumference in females	2e-06
rs2815752	Hip circumference	1e-08
rs2815752	Hip circumference	5.2e-08
rs2815752	Obesity class 1	2.1e-09
rs2815752	Obesity class 2	4.8e-09
rs2815752	Obesity class 3	5e-06
rs2815752	Overweight	1.2e-11
rs2815752	Waist circumference in females	3.2e-08
rs2815752	Waist circumference in males	7.15e-06
rs2815752	Waist circumference in males	2.8e-07
rs2815752	Waist circumference	1.651e-07
rs2815752	Waist circumference	6e-13
rs2815752	Waist circumference	5.9e-12
rs2815752	Waist hip ratio	5.7e-06
rs2815752	Weight in females	3.61e-07
rs2815752	Weight in males	2.53e-08
rs2815752	Weight	4.522e-14
rs2815752	Age at menarche	5.9e-07
rs2815752	BMI tails upper and lower 5th percentiles	1.19e-14
rs2815752	Body mass index	1e-12
rs2815752	Body mass index	1.61e-22
rs2815752	Body mass index	1.61e-22
rs2815752	Body mass index 25 kgm2	3.55e-16
rs2815752	Body mass index 30 kgm2	1.77e-15
rs2815752	Body mass index 35 kgm2	5.93e-14
rs2815752	Body mass index 40 kgm2	9.56e-09
rs2815752	Extreme obesity body mass index	2.01e-09
rs2815752	Extreme obesity with early age of onset	1.61e-222
rs2815752	Gene expression	3.6e-27
rs2815752	Subcutaneous adipose tissue male	3.9e-06
rs2815752	Weight	3.68e-06
rs2815752	Body fat percentage	1.116e-06
rs2815752	Body mass index	6e-08
rs2815752	Body mass index	2e-22
rs2815752	Age at menarche	8.866e-13
rs2815752	Alcohol intake versus 10 years previously	4.213e-07
rs2815752	Ambidextrous	1.556e-06
rs2815752	Arm fat mass left	3.093e-18
rs2815752	Arm fat mass right	6.301e-18
rs2815752	Arm fat percentage left	6.655e-16
rs2815752	Arm fat percentage right	1.572e-14
rs2815752	Arm fat-free mass left	1.578e-11
rs2815752	Arm fat-free mass right	5.031e-12
rs2815752	Arm predicted mass left	1.654e-11
rs2815752	Arm predicted mass right	1.08e-12
rs2815752	Basal metabolic rate	5.365e-12
rs2815752	Body fat percentage	9.761e-16
rs2815752	Body mass index	3.089e-19
rs2815752	Comparative body size at age 10	2.23e-28
rs2815752	Fluid intelligence score	1.495e-06
rs2815752	Hayfever, allergic rhinitis or eczema	1.985e-06
rs2815752	Hip circumference	8.04e-19
rs2815752	Impedance of arm left	1.589e-08
rs2815752	Impedance of arm right	7.235e-10
rs2815752	Impedance of leg left	7.693e-06
rs2815752	Impedance of leg right	4.716e-07
rs2815752	Impedance of whole body	2.524e-08
rs2815752	Leg fat mass left	2.795e-22
rs2815752	Leg fat mass right	2.358e-21
rs2815752	Leg fat percentage left	1.1e-17
rs2815752	Leg fat percentage right	1.454e-16
rs2815752	Leg fat-free mass left	5.436e-12
rs2815752	Leg fat-free mass right	3.112e-11
rs2815752	Leg predicted mass left	8.202e-12
rs2815752	Leg predicted mass right	3.105e-11
rs2815752	Long-standing illness, disability or infirmity	5.397e-06
rs2815752	Medication for cholesterol, blood pressure or diabetes: none of the above	8.123e-06
rs2815752	No blood clot, bronchitis, emphysema, asthma, rhinitis, eczema or allergy diagnosed by doctor	5.405e-06
rs2815752	Number of self-reported non-cancer illnesses	1.728e-08
rs2815752	Number of treatments or medications taken	7.506e-07
rs2815752	Pulse rate	6.677e-07
rs2815752	Qualifications: college or university degree	5.061e-16
rs2815752	Qualifications: none	1.868e-06
rs2815752	Qualifications: other professional qualifications	2.249e-06
rs2815752	Reason for glasses or contact lenses: for astigmatism	2.539e-06
rs2815752	Relative age of first facial hair	4.573e-06
rs2815752	Seen doctor for nerves, anxiety, tension or depression	3.315e-13
rs2815752	Sodium in urine	6.021e-08
rs2815752	Trunk fat mass	2.329e-16
rs2815752	Trunk fat percentage	2.257e-12
rs2815752	Trunk fat-free mass	5.105e-07
rs2815752	Trunk predicted mass	4.35e-07
rs2815752	Types of transport used, excluding work: public transport	2.594e-06
rs2815752	Vascular or heart problems diagnosed by doctor: high blood pressure	7.024e-06
rs2815752	Waist circumference	1.224e-15
rs2815752	Weight	4.239e-18
rs2815752	Whole body fat mass	3.957e-19
rs2815752	Whole body fat-free mass	8.34e-10
rs2815752	Whole body water mass	6.032e-10
rs2815752	Age at menarche	7.4e-12
rs2815752	Years of educational attainment	1.765e-06
rs2815752	Intelligence	4.514e-07
rs2815752	Body mass index	6e-08
rs2815752	Body mass index	2e-22
rs713586	Body mass index females	9.015e-09
rs713586	Body mass index	4.607e-12
rs713586	High light scatter percentage of red cells	1.093e-07
rs713586	High light scatter reticulocyte count	5.266e-08
rs713586	Reticulocyte count	4.867e-07
rs713586	Reticulocyte fraction of red cells	6.956e-07
rs713586	Childhood BMI	5.478e-17
rs713586	Childhood obesity	3.464e-10
rs713586	Standardized difference in height between age 8 years and adult	3.067e-08
rs713586	Body mass index in physically active females	2.14e-07
rs713586	Body mass index in physically active indivdiuals	3.76e-09
rs713586	Body mass index in physically active indivdiuals	3.21e-09
rs713586	Body mass index in females greater than 50 years of age	9.7e-09
rs713586	Body mass index in females less than or equal to 50 years of age	8.6e-14
rs713586	Body mass index in females	3.03e-08
rs713586	Body mass index in females	2.129e-13
rs713586	Body mass index in males	1.41e-06
rs713586	Body mass index in female non-smokers	3.351e-08
rs713586	Body mass index in non-smokers	2.794e-11
rs713586	Body mass index in non-smokers	1.981e-12
rs713586	Body mass index tails	6.3e-06
rs713586	Body mass index ajusted for physical activity in females	4.44e-08
rs713586	Body mass index adjusted for physical activity	4.78e-10
rs713586	Body mass index adjusted for physical activity	9.56e-10
rs713586	Body mass index adjusted for smoking in females	7.329e-08
rs713586	Body mass index adjusted for smoking	2.734e-11
rs713586	Body mass index adjusted for smoking	4.805e-12
rs713586	Body mass index	2.51e-07
rs713586	Body mass index	4.903e-08
rs713586	Body mass index	1.905e-15
rs713586	Body mass index	6.5e-31
rs713586	Body mass index	9.935e-17
rs713586	Body mass index	3.1e-32
rs713586	Height in females	9.33e-12
rs713586	Height tails	3.5e-07
rs713586	Height	3.622e-12
rs713586	Height	8.548e-14
rs713586	Height	3e-31
rs713586	Height	2.6e-33
rs713586	Height	7.3e-33
rs713586	Hip circumference in females	6e-06
rs713586	Obesity class 1	2.9e-08
rs713586	Overweight	7.5e-10
rs713586	Waist circumference in female non-smokers	7.298e-06
rs713586	Waist circumference in non-smokers	5.072e-06
rs713586	Waist circumference adjusted for smoking	9.33e-06
rs713586	Age related macular degeneration	6.58e-06
rs713586	BMI in adolescenceyoung adulthood	9.35e-08
rs713586	BMI tails upper and lower 5th percentiles	3.62e-07
rs713586	Body mass index	6.17e-22
rs713586	Body mass index	6.17e-22
rs713586	Body mass index 25 kgm2	4.65e-10
rs713586	Body mass index 30 kgm2	1.68e-09
rs713586	Body mass index 35 kgm2	1.84e-06
rs713586	Extreme obesity with early age of onset	6.17e-222
rs713586	Gene expression	1.04e-19
rs713586	Height	3.622e-12
rs713586	Height	1.59e-12
rs713586	Obesity body mass index 30 kgm2	6.45e-09
rs713586	Obesity with early age of onset age 2	3.464e-10
rs713586	Overweight body mass index 25 kgm2	6.62e-09
rs713586	Inflammatory bowel disease	4.862e-06
rs713586	Body mass index	6e-22
rs713586	Body mass index	5e-13
rs713586	Age at menarche	3.954e-08
rs713586	Arm fat mass left	3.15e-36
rs713586	Arm fat mass right	4.181e-36
rs713586	Arm fat percentage left	1.941e-53
rs713586	Arm fat percentage right	1.396e-51
rs713586	Body fat percentage	1.321e-38
rs713586	Body mass index	3.191e-48
rs713586	Comparative body size at age 10	2.708e-100
rs713586	Comparative height size at age 10	9.545e-16
rs713586	Forced expiratory volume in 1-second	6.644e-11
rs713586	Forced expiratory volume in 1-second, best measure	5.157e-08
rs713586	Forced vital capacity	2.666e-19
rs713586	Forced vital capacity, best measure	1.685e-15
rs713586	Hand grip strength left	2.089e-10
rs713586	Hand grip strength right	4.88e-09
rs713586	Height	8.071e-51
rs713586	Hip circumference	1.348e-23
rs713586	Impedance of leg left	3.258e-12
rs713586	Impedance of leg right	2.112e-12
rs713586	Impedance of whole body	9.427e-09
rs713586	Leg fat mass left	6.788e-32
rs713586	Leg fat mass right	4.927e-32
rs713586	Leg fat percentage left	8.429e-39
rs713586	Leg fat percentage right	9.93e-39
rs713586	Sitting height	2.169e-42
rs713586	Trunk fat mass	2.429e-23
rs713586	Trunk fat percentage	3.497e-30
rs713586	Waist circumference	1.174e-21
rs713586	Weight	2.668e-12
rs713586	Whole body fat mass	2.987e-28
rs713586	Body mass index	6e-22
rs12444979	Childhood BMI	8.028e-10
rs12444979	Body mass index in physically active indivdiuals	2.16e-09
rs12444979	Body mass index in physically active indivdiuals	9.4e-09
rs12444979	Body mass index in females greater than 50 years of age	3e-10
rs12444979	Body mass index in females less than or equal to 50 years of age	1.6e-06
rs12444979	Body mass index in females	2.31e-06
rs12444979	Body mass index in females	1.513e-12
rs12444979	Body mass index in males greater than 50 years of age	5.7e-09
rs12444979	Body mass index in males	2.05e-08
rs12444979	Body mass index in males	3.621e-10
rs12444979	Body mass index in non-smokers	1.005e-08
rs12444979	Body mass index in non-smokers	4.202e-08
rs12444979	Body mass index in smokers	7.451e-06
rs12444979	Body mass index tails	4.8e-08
rs12444979	Body mass index ajusted for physical activity in females	6.86e-06
rs12444979	Body mass index adjsuted for physical activity in males	5.68e-06
rs12444979	Body mass index adjusted for physical activity	4.53e-10
rs12444979	Body mass index adjusted for physical activity	1.93e-09
rs12444979	Body mass index adjusted for smoking in males	7.493e-09
rs12444979	Body mass index adjusted for smoking	7.041e-12
rs12444979	Body mass index adjusted for smoking	1.838e-11
rs12444979	Body mass index	4.2e-11
rs12444979	Body mass index	2.541e-13
rs12444979	Body mass index	1.336e-17
rs12444979	Body mass index	3.3e-27
rs12444979	Body mass index	1.071e-18
rs12444979	Body mass index	9e-29
rs12444979	Height	1.9e-06
rs12444979	Hip circumference in females	3.6e-09
rs12444979	Hip circumference	2.2e-10
rs12444979	Hip circumference	5.1e-10
rs12444979	Obesity class 1	6.6e-08
rs12444979	Obesity class 2	6.8e-09
rs12444979	Overweight	1.8e-09
rs12444979	Waist circumference in females	1.5e-08
rs12444979	Waist circumference	4.226e-07
rs12444979	Waist circumference	2.2e-11
rs12444979	Waist circumference	4.7e-11
rs12444979	Weight	3.718e-09
rs12444979	High density lipoprotein	4.171e-06
rs12444979	BMI tails upper and lower 5th percentiles	1.95e-06
rs12444979	Body mass index	2.91e-21
rs12444979	Body mass index	2.91e-21
rs12444979	Body mass index 25 kgm2	4.5e-11
rs12444979	Body mass index 30 kgm2	2.89e-09
rs12444979	Body mass index 35 kgm2	1.66e-09
rs12444979	Extreme obesity with early age of onset	2.91e-221
rs12444979	Gene expression	2.54e-36
rs12444979	Obesity body mass index 30 kgm2	6.3e-06
rs12444979	Overweight body mass index 25 kgm2	2.05e-10
rs12444979	Weight	1.23e-08
rs12444979	Body mass index	3e-21
rs12444979	Age at menarche	9.994e-10
rs12444979	Arm fat mass left	2.247e-11
rs12444979	Arm fat mass right	4.471e-11
rs12444979	Arm fat percentage left	4.594e-08
rs12444979	Arm fat percentage right	4.774e-08
rs12444979	Arm fat-free mass left	7.376e-10
rs12444979	Arm fat-free mass right	8.155e-10
rs12444979	Arm predicted mass left	2.374e-10
rs12444979	Arm predicted mass right	1.135e-09
rs12444979	Basal metabolic rate	1.065e-12
rs12444979	Body mass index	4.463e-15
rs12444979	Comparative body size at age 10	1.828e-37
rs12444979	Hand grip strength left	6.602e-06
rs12444979	Heel bone mineral density	9.671e-07
rs12444979	Hip circumference	1.437e-06
rs12444979	Impedance of arm left	3.551e-17
rs12444979	Impedance of arm right	2.645e-14
rs12444979	Impedance of leg left	6.104e-30
rs12444979	Impedance of leg right	1.067e-27
rs12444979	Impedance of whole body	2.529e-26
rs12444979	Leg fat mass left	5.442e-07
rs12444979	Leg fat mass right	3.264e-07
rs12444979	Leg fat-free mass left	2.253e-15
rs12444979	Leg fat-free mass right	5.037e-15
rs12444979	Leg predicted mass left	4.905e-15
rs12444979	Leg predicted mass right	5.81e-15
rs12444979	Trunk fat-free mass	7.215e-10
rs12444979	Trunk predicted mass	1.041e-09
rs12444979	Waist circumference	4.55e-06
rs12444979	Weight	1.281e-10
rs12444979	Whole body fat mass	5.082e-07
rs12444979	Whole body fat-free mass	9.767e-13
rs12444979	Whole body water mass	7.102e-13
rs12444979	Age at menarche	1.4e-07
rs12444979	Body mass index	3e-21
rs7359397	Body mass index females	5.077e-06
rs7359397	Body mass index	1.884e-09
rs7359397	Mean corpuscular hemoglobin	7.426e-06
rs7359397	Mean corpuscular volume	1.511e-10
rs7359397	Red blood cell count	5.135e-10
rs7359397	Body mass index in physically active females	2.38e-07
rs7359397	Body mass index in physically active males	6.87e-08
rs7359397	Body mass index in physically active indivdiuals	5.83e-12
rs7359397	Body mass index in physically active indivdiuals	6.55e-13
rs7359397	Body mass index in females greater than 50 years of age	2.5e-07
rs7359397	Body mass index in females less than or equal to 50 years of age	1.4e-06
rs7359397	Body mass index in females	5.015e-12
rs7359397	Body mass index in males greater than 50 years of age	3.3e-12
rs7359397	Body mass index in males less than or equal to 50 years of age	1.2e-07
rs7359397	Body mass index in males	9.37e-08
rs7359397	Body mass index in males	2.455e-17
rs7359397	Body mass index in female non-smokers	4.263e-07
rs7359397	Body mass index in male non-smokers	3.142e-10
rs7359397	Body mass index in non-smokers	3.836e-13
rs7359397	Body mass index in non-smokers	2.653e-14
rs7359397	Body mass index ajusted for physical activity in females	7.23e-08
rs7359397	Body mass index adjsuted for physical activity in males	1.4e-09
rs7359397	Body mass index adjusted for physical activity	5.04e-14
rs7359397	Body mass index adjusted for physical activity	2.99e-15
rs7359397	Body mass index adjusted for smoking in females	4.237e-09
rs7359397	Body mass index adjusted for smoking in males	1.358e-10
rs7359397	Body mass index adjusted for smoking	8.194e-17
rs7359397	Body mass index adjusted for smoking	2.992e-17
rs7359397	Body mass index	2.41e-10
rs7359397	Body mass index	1.933e-11
rs7359397	Body mass index	7.401e-23
rs7359397	Body mass index	4e-38
rs7359397	Body mass index	1.019e-23
rs7359397	Body mass index	6.8e-40
rs7359397	Hip circumference in females	8.7e-14
rs7359397	Hip circumference in males	6.4e-12
rs7359397	Hip circumference	1.9e-21
rs7359397	Hip circumference	2e-21
rs7359397	Hip circumference adjusted for BMI	2.6e-07
rs7359397	Obesity class 1	8.2e-08
rs7359397	Obesity class 2	4.2e-06
rs7359397	Overweight	7.3e-08
rs7359397	Waist circumference in females	9.4e-06
rs7359397	Waist circumference in females	1.2e-11
rs7359397	Waist circumference in males	3.87e-07
rs7359397	Waist circumference in males	3.1e-15
rs7359397	Waist circumference	1.422e-11
rs7359397	Waist circumference	1.6e-21
rs7359397	Waist circumference	5.6e-23
rs7359397	Waist hip ratio in males	3.4e-06
rs7359397	Waist hip ratio	2e-06
rs7359397	Waist hip ratio	1.1e-06
rs7359397	Waist circumference in physically active indivdiuals	3.37e-06
rs7359397	Waist circumference in physically active indivdiuals	1.56e-06
rs7359397	Weight in males	1.4e-07
rs7359397	Weight	8.38e-12
rs7359397	BMI tails upper and lower 5th percentiles	4.17e-07
rs7359397	Body mass index	1.88e-20
rs7359397	Body mass index	1.88e-20
rs7359397	Body mass index 25 kgm2	1.01e-10
rs7359397	Body mass index 30 kgm2	5.57e-11
rs7359397	Body mass index 35 kgm2	3.88e-07
rs7359397	Extreme obesity with early age of onset	1.88e-20
rs7359397	Gene expression	9.1e-69
rs7359397	Nonsyndromic striae distensae stretch marks	7.9e-07
rs7359397	Weight	3.32e-10
rs7359397	Years of education	1.749e-06
rs7359397	Crohns disease	2.1e-08
rs7359397	Crohns disease	2.169e-09
rs7359397	Inflammatory bowel disease	2.785e-09
rs7359397	Body fat percentage	2.116e-08
rs7359397	Body mass index	2e-20
rs7359397	Alcohol intake frequency	3.54e-19
rs7359397	Arm fat mass left	3.255e-36
rs7359397	Arm fat mass right	1.833e-36
rs7359397	Arm fat percentage left	4.171e-38
rs7359397	Arm fat percentage right	8.931e-38
rs7359397	Arm fat-free mass left	8.626e-10
rs7359397	Arm fat-free mass right	3.574e-08
rs7359397	Arm predicted mass left	1.749e-09
rs7359397	Arm predicted mass right	4.07e-08
rs7359397	Basal metabolic rate	1.104e-18
rs7359397	Body fat percentage	3.421e-34
rs7359397	Body mass index	1.899e-26
rs7359397	Comparative body size at age 10	3.993e-16
rs7359397	Comparative height size at age 10	2.878e-12
rs7359397	Fluid intelligence score	1.931e-10
rs7359397	Height	2.929e-06
rs7359397	Hip circumference	1.445e-38
rs7359397	Impedance of leg left	1.243e-08
rs7359397	Impedance of leg right	7.579e-09
rs7359397	Leg fat mass left	1.593e-27
rs7359397	Leg fat mass right	1.254e-26
rs7359397	Leg fat percentage left	1.894e-18
rs7359397	Leg fat percentage right	4.177e-17
rs7359397	Leg fat-free mass left	4.716e-25
rs7359397	Leg fat-free mass right	9.886e-24
rs7359397	Leg predicted mass left	1.608e-25
rs7359397	Leg predicted mass right	1.202e-23
rs7359397	Qualifications: college or university degree	1.373e-12
rs7359397	Qualifications: none	3.224e-08
rs7359397	Suffer from nerves	7.605e-08
rs7359397	Trunk fat mass	1.091e-40
rs7359397	Trunk fat percentage	2.904e-39
rs7359397	Trunk fat-free mass	1.98e-06
rs7359397	Trunk predicted mass	2.508e-06
rs7359397	Types of physical activity in last 4 weeks: light diy	1.998e-12
rs7359397	Usual walking pace	1.946e-06
rs7359397	Waist circumference	8.44e-33
rs7359397	Weight	5.486e-34
rs7359397	Whole body fat mass	4.3e-37
rs7359397	Whole body fat-free mass	3.274e-13
rs7359397	Whole body water mass	1.23e-12
rs7359397	Years of educational attainment	1.749e-06
rs7359397	Years of educational attainment	4.02e-08
rs7359397	Intelligence	1.86e-08
rs7359397	Body mass index	2e-20
ST-4: the significantly association betweeen IVs of BMI with phenotype by Phenoscanner. The significantly association is defined by p<1E-5, r2>0.8.

## Sheet: ST-5
	SNP	Gene	EA	NEA	MAF	Beta	p.value	SE
	rs1039438	HAVCR1	G	A	0.24	-0.5	7.81e-38	0.0388879
	ST-5: the IVs of KIM-1. EA, effect allele. NEA, non-effect allele. MAF, minor allele frequency.

## Sheet: ST-6
	Diseases	Factor	IVs in the MR study	Weighted median					pheterogeneity	papleiotropy	pbpleiotropy
				p	95%LCI	OR/Beta	95%UCI
	DN	25(OH)D	3	0.97033	0.313962	1.02266	3.3311		0.0876903	0.756765	NA
	T1DN(early)	25(OH)D	3	0.792725	0.0196937	0.628575	20.0626		0.267187	0.628334	NA
	T1DN(later)	25(OH)D	3	0.475446	0.335753	1.86808	10.3937		0.0581928	0.616294	NA
	T2DN(early)	25(OH)D	3	0.103912	0.000679602	0.036607	1.97185		0.84835	0.939862	NA
	T2DN(later)	25(OH)D	3	0.437178	0.380456	1.88642	9.35349		0.215788	0.916341	NA
	CKD(eGFRcyea)	25(OH)D	3	0.00300355	-0.10198	-0.0614145	-0.0208492		0.926816	0.394345	NA
	DM(eGFRcyea)	25(OH)D	3	0.99124	-0.196779	-0.00109613	0.194587		0.00197276	0.726688	NA
	DM(UACR)	25(OH)D	3	0.921296	-1.25367	-0.0601633	1.13334		0.696293	0.446122	NA
	DN	BMI	9	0.043	1.003	1.12	1.25		0.313	0.258	0.338
	T1DN(early)	BMI	9	0.856	0.891	0.99	1.1		0.235	0.592	0.476
	T1DN(later)	BMI	9	0.007	1.083	1.342	1.663		0.744	0.644	0.806
	T2DN(early)	BMI	8	0.971	0.774	1.005	1.305		0.164	0.734	0.283
	T2DN(later)	BMI	8	0.031	1.025	1.318	1.695		0.337	0.497	0.539
	CKD(eGFR)	BMI	8	0.0267995	-0.0116166	-0.00616232	-0.000708017		0.0126328	0.877364	0.011
	DM(eGFR)	BMI	8	0.105575	-0.00375021	0.0177677	0.0392856		0.0503681	0.93453	0.15
	DM(UACR)	BMI	8	0.181876	-0.0459945	0.0982446	0.242484		0.447745	0.826901	0.55
	Prostate cancer	25(OH)D	3	0.205997	0.996542	1.00632	1.01619		0.95914	0.459371	NA
	Breast cancer	25(OH)D	3	0.112275	0.993347	1.02891	1.06575		0.23348	0.595134	NA
	Multiple sclerosis	25(OH)D	2	NA	NA	NA	NA		0.844986	NA	NA
	ST-6: Medelian randomization results of BMI, 25(OH)D by weight median. Heterogenity are cauclated by inverse variance weighted. apleiotropy is evaluated by Egger intercept, and bpleiotropy by MR-PRESSO. NA means that the current situation does not support this method. Pheterogenity, the P value of heterogenity. Ppleiotropy, the P value of pleiotropy. 95%LCI, the lower limit of 95% CI. 95%UCI, the…

## Sheet: ST-7
	Factor	Disease	The results of previous study	PMID	The results of this study	steiger_test	pSteiger_test
	KIM-1	DN	Non-causality	25784666	Non-causality
		T1DN(early)	Non-causality	25784666	Non-causality
		T1DN(later)	Non-causality	25784666	Non-causality
		T2DN(early)	Unknown		Non-causality
		T2DN(later)	Unknown		Non-causality
		CKD(eGFRcyea)	Negative-causality	25784666	Negative-causality	TRUE	3.14205e-34
		DM(eGFRcyea)	Negative-causality	25784666	Negative-causality	TRUE	1.4812e-34
		DM(UACR)	Unknown		Non-causality
	BMI	DN	Positive-causality	26307587	Positive-causality	TRUE	2.13145e-38
		T1DN(early)	Unknown		Non-causality
		T1DN(later)	Unknown		Positive-causality	TRUE	1.05214e-37
		T2DN(early)	Unknown		Non-causality
		T2DN(later)	Unknown		Non-causality
		CKD(eGFRcyea)	Negative-causality	34922334	Negative-causality	TRUE	1.09799e-83
		DM(eGFRcyea)	Negative-causality	35191949	Non-causality
		DM(UACR)	Unknown		Positive-causality	TRUE	1.82827e-38
	25(OH)D	Multiple sclerosis	Negative-causality	26305103	Negative-causality	TRUE	1.31538e-51
		Breast cancer	Non-causality	30597039	Non-causality
		Prostate cancer	Non-causality	30597039	Non-causality
		CKD(eGFRcyea)	Negative-causality	29718335	Negative-causality	TRUE	3.32913e-61
	ST-7. The MR result of KMI, BMI, 25(OH)D in this study and previous study. PMID, PubMed Unique Identifier. DN, diabetic nephropathy. T1DN, type I diabetic nephropathy. T2DN, type II diabetic nephropathy. CKD, chronic kidney disease. DM, diabetic mellitus. DN, diabetic nephropathy.

## Sheet: ST-8
	SNP	Gene	EA	NEA	MAF	Beta	p.value	SE	R2
	rs6698680	RER1	G	A	0.464195	-0.011928	8.99e-10	0.001947	7.07738e-05
	rs3750296	PADI1	C	G	0.341423	-0.020818	2.09e-24	0.002042	0.000194898
	rs7519574	RP4-657M3.2	A	G	0.181694	0.016991	2.09e-11	0.002536	8.58468e-05
	rs56044892	FOXO6	T	C	0.2107	0.015388	2.85e-10	0.00244	7.87591e-05
	rs2934744	DOCK7	A	C	0.356454	-0.022405	3.96e-26	0.002119	0.000230305
	rs7528419	CELSR2	G	A	0.224958	0.019031	2.41e-16	0.002321	0.000126293
	rs3768013	ARNT	A	G	0.369605	-0.01488	1.37e-13	0.002011	0.000103178
	rs115045402	FLG	A	G	0.026334	0.10713	3.05e-55	0.006843	0.000588544
	rs12123821	FLG	T	C	0.04793	0.074472	2.25e-59	0.004583	0.000506165
	rs201561609	FLG	T	C	0.013059	-0.129276	6.99e-28	0.011811	0.000430791
	rs185433896	FLG	A	C	0.006844	-0.245785	1.5e-38	0.018929	0.000821236
	rs189918701	FLG	G	A	0.002678	-0.237546	2.47e-16	0.02898	0.00030142
	rs375984409	FLG	G	A	0.008109	-0.228513	3.22e-38	0.017679	0.000840007
	rs144613541	FLG	G	A	0.290985	0.015413	6.49e-12	0.002244	9.80235e-05
	rs150597413	FLG	T	G	0.004002	0.104852	6.18e-11	0.016034	8.76434e-05
	rs138726443	FLG	A	G	0.00482	0.11212	8.81e-15	0.014457	0.000120599
	rs61816761	FLG	A	G	0.023096	0.125479	8.57e-74	0.006905	0.000710495
	rs576242124	FLG	A	G	0.011317	0.114432	3.08e-15	0.014508	0.000293031
	rs184958517	FLG	T	A	0.006936	-0.134888	5.55e-15	0.017263	0.000250647
	rs558560635	FLG	G	A	0.00226	-0.271577	5.83e-16	0.033558	0.000332615
	rs11264360	FDPS	A	T	0.24292	0.018008	3.34e-15	0.002286	0.00011928
	rs867772	MARC_1	G	A	0.318192	-0.013838	3.64e-11	0.002091	8.3086e-05
	rs10127775	GALNT2	T	A	0.395357	0.011801	3.43e-09	0.001997	6.65819e-05
	rs12997242	TDRD15	A	G	0.437687	-0.012512	2.23e-10	0.001972	7.70593e-05
	rs11127048	GCKR	A	G	0.383431	0.018107	6.41e-19	0.002038	0.000155021
	rs6724965	NPAS2	G	A	0.171608	-0.016541	1.29e-10	0.002573	7.77906e-05
	rs7569755	HTR5BP	A	G	0.292374	0.013923	8.03e-11	0.002142	8.02118e-05
	rs1047891	CPS1	A	C	0.316449	-0.014168	1.16e-11	0.002088	8.68404e-05
	rs2011425	UGT1A4	G	T	0.07939	-0.046356	9.66e-38	0.00361	0.000314111
	rs7650253	RHOA	A	T	0.310316	0.014562	1.76e-10	0.002282	9.07667e-05
	rs1972994	CADM2	T	A	0.35298	-0.017509	7.99e-18	0.002036	0.00014003
	rs6438900	MRPL3	G	C	0.260706	0.013584	9.59e-10	0.002221	7.11301e-05
	rs6773343	TFDP2	T	C	0.279768	0.01268	5.2e-09	0.002171	6.47946e-05
	rs78649910	DOK7	A	T	0.110004	-0.018331	4.32e-09	0.003122	6.57959e-05
	rs7699711	UGT2B7	T	G	0.454848	-0.02864	6.97e-49	0.001949	0.00040678
	rs529640451	GC	C	G	0.002512	0.232802	2.25e-17	0.027452	0.000271601
	rs528776789	GC	A	G	0.006896	0.177644	3.67e-31	0.015301	0.000432238
	rs113938679	GC	A	G	0.005873	-0.183841	5.88e-36	0.014685	0.000394654
	rs564377207	GC	G	C	0.004459	-0.199047	1.05e-21	0.020796	0.000351753
	rs186897112	GC	G	A	0.001981	0.247082	3.79e-13	0.03402	0.000241399
	rs557657187	GC	G	A	0.00106	0.365446	6.18e-16	0.045197	0.000282828
	rs145432346	GC	C	T	0.174127	0.108617	6.78e-286	0.003006	0.00339317
	rs705117	GC	T	C	0.150547	-0.034494	1.71e-36	0.002734	0.000304319
	rs11723621	GC	G	A	0.291123	-0.18693	2.903E-1689	0.002121	0.0144223
	rs560384646	GC	C	A	0.023835	-0.193328	6.91e-112	0.008601	0.00173923
	rs200641845	GC	T	A	0.454812	0.017645	6.92e-14	0.002356	0.000154402
	rs565277381	GC	T	G	0.001025	0.308457	6.62e-11	0.047244	0.000194849
	rs3775150	GC	C	T	0.262221	-0.090838	3.9e-295	0.002474	0.00319271
	rs222026	GC	T	A	0.129224	-0.052159	6.98e-68	0.002996	0.000612263
	rs190688847	GC	C	T	0.002164	0.290557	1.02e-18	0.032893	0.000364594
	rs184291421	GC	C	T	0.005845	0.170103	1.25e-28	0.015324	0.000336273
	rs188838036	GC	A	G	0.004531	0.17944	3.07e-24	0.017666	0.000290463
	rs186881826	GC	A	T	0.223069	0.045907	3.64e-77	0.002469	0.000730482
	rs186441690	GC	G	A	0.002811	-0.26711	1.96e-18	0.030494	0.00039999
	rs546541682	GC	T	G	0.005745	-0.156566	2.06e-18	0.017885	0.000280035
	rs143106299	GC	T	A	0.005747	-0.169038	1.5e-28	0.015251	0.00032654
	rs192785674	GC	A	G	0.003412	0.168744	8.14e-11	0.025969	0.000193647
	rs58073039	HSD17B11	G	A	0.298368	-0.014119	2.16e-11	0.002109	8.34641e-05
	rs28364331	ADH1A	G	A	0.018845	0.061386	1.31e-17	0.007186	0.000139349
	rs1229984	ADH1A	C	T	0.026901	-0.046854	4.85e-13	0.006481	0.000114934
	rs7718395	TNFAIP8	G	C	0.319522	0.012632	1.67e-09	0.002096	6.93888e-05
	rs3822868	MED23	G	A	0.164971	0.021918	1.41e-15	0.002745	0.000132355
	rs111529171	DNAH11	C	G	0.216376	-0.015488	6.24e-11	0.002369	8.13462e-05
	rs1011468	LINC01004	A	G	0.475748	-0.013795	1.35e-12	0.001946	9.49272e-05
	rs1858889	COG5	C	A	0.49916	0.012836	3.85e-11	0.001942	8.23812e-05
	rs804280	GATA4	A	C	0.418041	0.013033	4.43e-11	0.001978	8.26476e-05
	rs34726834	EBF2	T	C	0.253615	0.013824	6.65e-10	0.002239	7.23495e-05
	rs7828742	LINC00536	G	A	0.403147	-0.02193	3.06e-28	0.00199	0.00023144
	rs10818769	DNAH11	G	C	0.143034	-0.016972	3.35e-09	0.00287	7.06153e-05
	rs532436	ABO	A	G	0.184388	-0.015051	2.17e-09	0.002515	6.81361e-05
	rs10887718	MAT1A	T	C	0.472638	-0.012476	1.44e-10	0.001946	7.75922e-05
	rs538325438	CYP2R1	C	A	0.001417	0.227119	6.07e-13	0.031549	0.000145979
	rs373514022	CYP2R1	C	T	0.001766	0.202756	4.77e-12	0.029333	0.000144944
	rs571618690	CYP2R1	A	C	0.001395	0.366496	1.9e-31	0.031416	0.000374228
	rs191379475	CYP2R1	G	A	0.01107	-0.102767	1.7e-15	0.012908	0.000231233
	rs561089663	CYP2R1	G	C	0.001501	0.409455	4.79e-43	0.029769	0.00050254
	rs10832218	CYP2R1	C	T	0.19774	-0.034215	7.09e-32	0.002912	0.000371426
	rs117206369	CYP2R1	T	C	0.001646	0.467583	1.07e-48	0.031883	0.000718558
	rs567876843	CYP2R1	G	T	0.004717	0.541999	1.83e-180	0.018921	0.00275829
	rs148514005	CYP2R1	T	C	0.005501	-0.446821	1.37e-184	0.015421	0.00218446
	rs571484036	CYP2R1	A	G	0.001675	-0.217176	4.13e-16	0.026698	0.000157739
	rs577185477	CYP2R1	C	T	0.01469	-0.379366	1.624E-342	0.009583	0.00416621
	rs554808052	CYP2R1	C	A	0.001685	0.348989	5.41e-40	0.026366	0.000409752
	rs10832289	CYP2R1	T	A	0.410173	-0.068522	2.03e-266	0.001965	0.00227186
	rs187443664	CYP2R1	T	G	0.01133	-0.106498	3.49e-16	0.013059	0.000254094
	rs188480917	CYP2R1	G	C	0.010804	-0.343291	5e-275	0.009688	0.00251896
	rs534042887	CYP2R1	G	T	0.003101	0.391563	2.82e-82	0.020379	0.000947952
	rs532836473	CYP2R1	G	A	0.001575	0.435785	4.9e-44	0.03131	0.00059727
	rs201501563	CYP2R1	T	C	0.122197	-0.066474	9.17e-67	0.003851	0.000947963
	rs117913124	CYP2R1	A	G	0.027583	-0.354126	1.653E-775	0.005937	0.00672728
	rs117576073	CYP2R1	T	G	0.012385	-0.114573	1.22e-38	0.008813	0.000321128
	rs150585703	CYP2R1	G	C	0.003946	0.481848	7.16e-125	0.020273	0.00182511
	rs574992951	PLEKHA7	C	T	0.008512	0.086717	4.04e-09	0.014741	0.000126928
	rs567415847	PLEKHA7	G	A	0.002027	0.283381	1.03e-14	0.036634	0.000324896
	rs523583	TMEM151A	C	A	0.469219	0.012174	5.58e-10	0.001963	7.38223e-05
	rs12803256	FLJ42102	G	A	0.229384	0.100325	8.599E-407	0.002325	0.00355836
	rs536006581	FLJ42102	G	G	0.008644	-0.17381	8.87e-35	0.014129	0.000517755
	rs574615332	FLJ42102	A	C	0.00273	-0.286655	1.38e-28	0.025845	0.000447429
	rs549940584	FLJ42102	T	C	0.013335	0.182748	2.31e-72	0.010158	0.000878816
	rs200454003	FLJ42102	T	C	0.264587	-0.0867	3.68e-256	0.002536	0.00292528
	rs10793129	RP11-21L23.4	A	G	0.090078	0.024492	1.64e-12	0.003468	9.83335e-05
	rs1149605	RP11-21L23.4	C	T	0.171453	0.01928	7.34e-14	0.002577	0.00010561
	rs964184	ZPR1	C	G	0.136453	0.03977	5.11e-44	0.002858	0.000372744
	rs2847500	ZPR1	A	G	0.124391	-0.021129	7.79e-13	0.002949	9.72494e-05
	rs12317268	SLCO1B1	G	A	0.151589	-0.018528	9.15e-12	0.002717	8.83001e-05
	rs9668081	FAM166AP9	T	C	0.47058	0.0116	5.38e-09	0.001988	6.70471e-05
	rs61937878	HAL	T	C	0.006418	0.119493	4.43e-22	0.012369	0.000182104
	rs10859995	HAL	C	T	0.418678	-0.039396	7.03e-89	0.001971	0.000755494
	rs8018720	SEC23A	C	G	0.179765	-0.031949	4.04e-36	0.002546	0.000301015
	rs261291	LIPC	C	T	0.35583	-0.022414	2.89e-28	0.002033	0.000230309
	rs1800588	LIPC	T	C	0.21461	-0.029769	2.65e-36	0.002366	0.00029874
	rs17765311	AC007950.2	C	A	0.344611	-0.01515	1.35e-13	0.002047	0.000103677
	rs62007299	PEAK1	A	G	0.290623	-0.014437	1.69e-11	0.002145	8.59391e-05
	rs8063706	BCAR4	T	A	0.272828	0.012968	3.64e-09	0.002198	6.67271e-05
	rs77924615	PDILT	A	G	0.197773	-0.015792	1.46e-10	0.002464	7.9135e-05
	rs71383766	FBXL19	T	C	0.419574	0.012569	1.15e-09	0.002065	7.69461e-05
	rs1800775	CETP	A	C	0.486317	-0.016619	1.56e-17	0.00195	0.000137992
	rs2909218	RP11-120M18.2	T	C	0.207256	0.016894	2.81e-12	0.002418	9.37854e-05
	rs8091117	DSG1	A	C	0.065396	-0.024071	1.03e-09	0.003943	7.08267e-05
	rs2037511	SERPINB11	A	G	0.165391	0.016025	9.29e-10	0.002618	7.08959e-05
	rs57631352	STAP2	G	A	0.297255	-0.012866	1.48e-09	0.002128	6.91583e-05
	rs73015021	LDLR	G	A	0.121031	0.023034	1.15e-14	0.002983	0.000112886
	rs10500209	LDLR	C	T	0.282129	-0.013417	6.18e-10	0.002169	7.2918e-05
	rs58542926	TM6SF2	T	C	0.075847	0.032488	8.57e-19	0.00367	0.000147965
	rs3814995	NPHS1	T	C	0.31224	-0.014733	2.83e-12	0.002109	9.32262e-05
	rs1065853	APOC1	T	G	0.082083	0.027397	8.32e-14	0.00367	0.000113108
	rs157595	APOC1	G	A	0.385873	-0.015581	2.95e-14	0.00205	0.00011506
	rs112285002	SULT2A1	T	C	0.159529	0.060321	1.77e-110	0.002701	0.00097573
	rs62130059	SULT2A1	C	A	0.335823	-0.02731	9.25e-34	0.002255	0.000332711
	rs10426	KLK10	A	G	0.213371	0.025226	3.31e-26	0.002382	0.000213615
	rs8103262	ZNF808	C	T	0.305004	0.012519	3.18e-09	0.002114	6.64442e-05
	rs6123359	RP13-379L11.3	G	A	0.105192	0.032345	7.74e-24	0.003213	0.00019695
	rs6127099	RP13-379L11.3	T	A	0.279034	-0.036797	9.3e-62	0.002219	0.000544787
	rs2585442	RP13-379L11.3	G	C	0.246306	0.033609	6.87e-49	0.002287	0.000419383
	rs2762942	RP13-379L11.3	A	G	0.057917	0.053192	7.99e-35	0.004321	0.000308758
	rs2229742	NRIP1	C	G	0.103928	-0.025738	7.13e-16	0.00319	0.000123383
	rs2074735	PLA2G3	C	G	0.064197	0.027256	6.55e-12	0.003969	8.92593e-05
	rs960596	SCUBE1	T	C	0.339588	0.012414	2.23e-09	0.002076	6.91227e-05
	ST-8: the IVs of VD from Manousaki et al. EA, effect allele. NEA, non-effect allele. MAF, minor allele frequency.

## Sheet: ST-9
	Diseases	Factor	p-value	IVs in the MR study	95%LCI	OR/Beta	95%UCI	pheterogeneity	papleiotropy	pbpleiotropy
	DN	25(OH)D	0.159348	18	0.801789	1.75495	3.84124	0.306978	0.69652	0.335
	T1DN(early)	25(OH)D	0.88353	19	0.229197	0.902622	3.55471	0.591304	0.56772	0.623
	T1DN(later)	25(OH)D	0.751209	19	0.367139	1.21332	4.00978	0.515133	0.985853	0.622
	T2DN(early)	25(OH)D	0.375739	19	0.181679	0.5881	1.9037	0.145792	0.84426	0.188
	T2DN(later)	25(OH)D	0.821667	19	0.376076	0.904053	2.17327	0.224364	0.449267	0.245
	DM(eGFRcyea)	25(OH)D	0.790374	6	-0.173476	0.0272193	0.227914	0.928657	0.172401	0.551
	DM(UACR)	25(OH)D	0.884321	6	-1.90311	-0.131508	1.64009	0.195124	0.639024	0.308
	ST-9: the MR result of vitamin D IVs from Manousaki et al. These are the IVW values for MR. IVs in the MR study means that IVs that actually participate in the MR study, after harmonising the information from exposure and outcome. Heterogenity are cauclated by inverse variance weighted. apleiotropy is evaluated by Egger intercept, and bpleiotropy by MR-PRESSO. T1DN, type I diabetic nephropathy. T…

## Sheet: ST-10
	exposure	Outcome	Proportion of cases in the study	Sample size	R21	OR1/Beta1 with 80% power	R22	OR2/Beta2 with 80% power
	vitamin D	DN	0.0153	213746	0.0284	<0.711 or >1.293	0.0864767	<0.833 or >1.168
	vitamin D	T1DN(early)	0.5354	3399	0.0284	<0.577 or >1.773	0.0864767	<0.725 or >1.390
	vitamin D	T1DN(later)	0.5733	4352	0.0284	<0.616 or >1.684	0.0864767	<0.752 or >1.346
	vitamin D	T2DN(early)	0.8797	4805	0.0284	<0.564 or >2.910	0.0864767	<0.694 or >1.659
	vitamin D	T2DN(later)	0.7354	5128	0.0284	<0.629 or >1.815	0.0864767	<0.755 or >1.382
	vitamin D	Prostate cancer	0.0074	337139	0.0284	<0.668 or >1.333	0.0864767	<0.809 or >1.192
	vitamin D	Breast cancer	0.0835	309649	0.0284	<0.893 or >1.109	0.0864767	<0.938 or >1.062
	vitamin D	Multiple sclerosis	0.4095	115803	0.0284	<0.905 or >1.103	0.0864767	<0.944 or >1.059
	vitamin D	CKD(eGFRcyea)	0.8829	133814	0.0284	<-0.058 or >0.065	0.0864767	<-0.034 or >0.036
	vitamin D	DM(eGFRcyea)	0.0862	133814	0.0284	<-0.075 or >0.065	0.0864767	<-0.041 or >0.039
	vitamin D	DM(UACR)	0.1123	51886	0.0284	<-0.110 or >0.093	0.0864767	<-0.061 or >0.055
	ST-10: the minium effect with 80% power. R21 was the IVs of vitamin D from Jiang X et al. R22 was the IVs of vitamin D from Manousaki et al. OR1/Beta1 was estimated by R21, while OR2/Beta2 was by R22. OR in power calculation was based on per standard deviation of the exposure variable. Power estimation was using the online tool: https://shiny.cnsgenomics.com/mRnd/
